# Supplementary material for: Single-cell transcriptomics delineates the immune cell landscape in equine lower airways and reveals upregulation of FKBP5 in horses with asthma
Source: Sci Rep. 2023 Sep 27;13:16261. doi: 10.1038/s41598-023-43368-4 (PMC10533524; doi:10.1038/s41598-023-43368-4)
Supplement: Supplementary file 3 — Supplementary Table S3. [file 41598_2023_43368_MOESM3_ESM.xlsx]

## Sheet: gene_list (23)
MAJOR CELL TYPE
Group ID	P-value (Asthma vs. Healthy)	FDR step up (Asthma vs. Healthy)	Ratio (Asthma vs. Healthy)	Fold change (Asthma vs. Healthy)
Mast cells	0.0692829	0.415697	1.65927	1.65927
Dendritic cells	0.408963	0.914785	0.900373	-1.11065
T-cell	0.457392	0.914785	0.947383	-1.05554
AM	0.741182	0.991768	1.01357	1.01357
Neutrophiles	0.934192	0.991768	0.987694	-1.01246
Proliferating AM	0.991768	0.991768	0.901973	-1.10868
T CELL
Group ID	P-value (Asthma vs. Healthy)	FDR step up (Asthma vs. Healthy)	Ratio (Asthma vs. Healthy)	Fold change (Asthma vs. Healthy)
Gamma-delta T-cells	0.0772429	0.196424	0.894104	-1.11844
CD4+ T-cells	0.098212	0.196424	1.18027	1.18027
CD8+ TRM	0.265839	0.354452	0.906025	-1.10372
CD8+ EM	0.439696	0.439696	1.05064	1.05064
AM
Group ID	P-value (Asthma vs. Healthy)	FDR step up (Asthma vs. Healthy)	Ratio (Asthma vs. Healthy)	Fold change (Asthma vs. Healthy)
AM1	0.642917	0.840774	0.965616	-1.03561
AM2	0.286273	0.840774	0.986069	-1.01413
AM3	0.757258	0.840774	1.03977	1.03977
AM4	0.840774	0.840774	0.996075	-1.00394
AM5	0.585034	0.840774	1.10198	1.10198
AM6	0.375598	0.840774	1.10995	1.10995
AM7	0.0573223	0.458579	0.816748	-1.22437
AM8	0.557031	0.840774	0.955652	-1.04641
MAST CELL CLUSTER
Group ID	P-value (Asthma vs. Healthy)	FDR step up (Asthma vs. Healthy)	Ratio (Asthma vs. Healthy)	Fold change (Asthma vs. Healthy)
MC1	0.000871068	0.00435534	15.9378	15.9378
MC2	0.195817	0.326362	0.615623	-1.62437
MC3	0.389427	0.389427	1.29801	1.29801
MC4	0.0559856	0.139964	0.293943	-3.40202
Goblet/Club	0.331319	0.389427	0.66194	-1.51071
CD4+ T cells	P-value (Asthma vs. Healthy)	FDR step up (Asthma vs. Healthy)	Fold change (Asthma vs. Healthy)
T-ISG	0.0986508	0.172639	2.8
T-S100	0.00170301	0.0119211	-4.2
test for significance= Kruskal Wallis
Horse FN and B excluded (did not meet criteria for mEA and healthy control, respectively)
