# Supplementary material for: Single-cell transcriptomics delineates the immune cell landscape in equine lower airways and reveals upregulation of FKBP5 in horses with asthma
Source: Sci Rep. 2023 Sep 27;13:16261. doi: 10.1038/s41598-023-43368-4 (PMC10533524; doi:10.1038/s41598-023-43368-4)
Supplement: Supplementary file 6 — Supplementary Table S6. [file 41598_2023_43368_MOESM6_ESM.xlsx]

## Sheet: Mast cell clusters
Cluster markers (Compute Biomarker, Partek Flow, every cluster compared with all other, t-test)
Cluster 1	Cluster 1 p-value	Cluster 1 fold change	Cluster 2	Cluster 2 p-value	Cluster 2 fold change	Cluster 3	Cluster 3 p-value	Cluster 3 fold change	Cluster 4	Cluster 4 p-value	Cluster 4 fold change	Cluster 5	Cluster 5 p-value	Cluster 5 fold change	Cluster 6	Cluster 6 p-value	Cluster 6 fold change
RGS1	5.87241e-22	2.17023	MNDA	1.29148e-43	3.84384	RPS20	4.67041e-07	1.62049	HSP90AB1	8.46194e-18	1.58767	TPSB2	4.84991e-17	2.03241	S100P	2.94844e-12	2.13401
GNPTAB	3.21203e-18	1.51471	C1QB	1.09907e-38	3.2558	RPS16	5.74862e-05	1.53852	ENSECAG00000031569	4.55482e-15	1.85076	ENSECAG00000037749	7.61068e-13	1.95214	TPT1	1.92464e-10	1.65535
ENSECAG00000037919	2.53083e-16	1.50006	CD74	1.10263e-34	3.14581	MS4A2	0.00024584	3.51308	LMNA	2.49828e-09	1.8279	CST3	1.01553e-12	2.19428	GFPT1	7.42953e-09	5.4227
JADE2	5.00671e-11	1.88525	APOE	5.64595e-34	2.88441	RPL13A	0.000256334	2.20474	DSP	1.88224e-06	1.51274	LAPTM5	2.00792e-12	1.62366	ENSECAG00000039232	2.95678e-08	1.53039
ENSECAG00000032900	5.65873e-08	1.88237	ENSECAG00000003925	2.37469e-33	2.97227	ENSECAG00000002201	0.000388549	2.08108	HACD4	5.38524e-05	1.81501	ENSECAG00000035318	6.3103e-09	1.80385	ENSECAG00000016939	1.12499e-07	1.60847
RAB44	7.42116e-08	2.17008	C1QC	2.26861e-31	3.10659	WSB1	0.000651211	3.31273	KIF27	6.522e-05	5.24964	ENSECAG00000028530	9.27541e-09	3.7675	MPP6	5.04856e-07	14.2348
IL1RL1	3.23352e-07	1.64619	ENSECAG00000016787	6.11889e-28	2.3049	ENSECAG00000025080	0.00078186	1.58604	ENSECAG00000012505	0.000118802	3.38354	LMO4	3.90944e-08	1.83085	RPS12	1.32168e-06	1.71525
BAZ1B	4.34007e-07	1.52924	IFI27	5.099e-27	2.49343	RPS15A	0.00079005	2.18039	CORO1C	0.000201991	6.20374	RHEX	3.92617e-08	1.80212	ECI1	4.77903e-06	4.14408
AP1S3	6.18975e-06	3.41636	ENSECAG00000029928	1.05218e-25	2.39108	SPC25	0.00220661	11.1997	ENSECAG00000010324	0.000272408	3.3939	GMPR	4.55911e-08	7.77018	ASPH	8.29106e-06	4.87576
PAIP2	9.91764e-06	1.71705	CTSZ	1.79264e-24	2.82849	ENSECAG00000032555	0.00225209	1.79055	NOM1	0.000370632	2.88988	ARPC1B	4.88494e-08	1.89414	HLF	8.44689e-06	13.7643
NSMAF	1.44038e-05	2.05486	MARCO	6.10372e-24	2.35057	STAM2	0.00256509	4.28086	GLMN	0.000466702	2.5684	TSPO	7.61145e-08	1.88229	ENSECAG00000032321	1.2395e-05	7.58435
VWA5A	1.71896e-05	2.52783	FABP5	1.70181e-23	3.2787	PDE7A	0.00304391	4.61444	TOB1	0.000613773	2.21183	CD84	9.06332e-08	2.0038	SLC12A2	1.3572e-05	5.33773
GRAMD2B	2.20364e-05	1.84154	ENSECAG00000024790	4.00062e-21	3.01569	GCSAML	0.0034965	3.52248	DNAJC28	0.000623055	3.10551	FCER1A	2.68538e-07	1.61743	CXCR4	1.51033e-05	6.4309
EXOG	2.9823e-05	4.19319	FTL	9.85924e-21	2.2449	PIK3R1	0.00366571	2.88096	ENSECAG00000012047	0.000754028	1.52346	ENSECAG00000002481	3.5752e-07	2.05553	ATP6V1C2	2.31674e-05	5.03151
ENSECAG00000017091	3.65877e-05	6.88702	ANXA2	3.18976e-20	2.52174	FFAR4	0.00377038	7.81237	GTPBP4	0.000789338	1.85807	LTC4S	1.17457e-06	1.60539	CCDC50	2.47168e-05	8.00978
MED13L	0.000150731	2.30853	CYBB	2.25896e-19	3.15901	DIAPH1	0.00512208	3.11395	MRPL2	0.000931161	3.50052	CD22	2.85164e-06	3.99535	ENSECAG00000037915	4.98976e-05	3.29258
MAP4K1	0.000177027	1.55438	FTH1	1.44303e-18	2.22791	KPNA3	0.00519315	2.86066	ENSECAG00000036686	0.000974143	2.36034	CTSH	4.46811e-06	1.53091	ANK3	6.79137e-05	8.071
TTF1	0.000190435	2.27995	S100P	5.40861e-18	2.47139	PLIN2	0.00524138	3.18013	MAML2	0.00105133	5.69286	MT-CO3	6.56022e-06	1.53524	GMNN	8.79361e-05	3.27038
CASP8AP2	0.000191367	1.60204	PSAP	1.96582e-17	2.08945	NEMP2	0.0056477	6.13515	ALKBH8	0.0012853	4.62828	SH3KBP1	6.85506e-06	1.77254	BATF3	8.95313e-05	6.58764
STK26	0.000226162	2.51962	DRA	1.60529e-16	3.29068	ACTG1	0.00662444	1.97011	ZNF544	0.00139989	4.7501	NENF	7.13195e-06	1.90626	DZIP1	0.000125102	5.87756
CBFA2T3	0.000272514	2.76262	LGALS3	5.71728e-15	2.05603	SEL1L	0.00665346	2.18451	ENSECAG00000003783	0.00149921	2.18358	ITM2B	9.04133e-06	1.6181	TPMT	0.00013669	3.58373
KMT5B	0.000325038	1.67163	IL7R	5.96525e-15	3.03773	SLC10A3	0.00668254	4.91564	TMEM208	0.00167959	1.60159	CYBA	1.65188e-05	1.62386	ENSECAG00000033958	0.000137469	6.08673
ZNF667	0.000338964	2.79352	ENSECAG00000000436	4.49963e-14	2.45138	PHF19	0.00727407	7.99047	TUSC2	0.00172149	7.40566	ENSECAG00000019199	2.23529e-05	5.99327	ENSECAG00000030745	0.000167637	2.65582
EHMT2	0.000341878	1.90386	CD68	5.07613e-14	2.06575	CCL2	0.00741536	6.76924	UBE2C	0.00188883	6.29535	ENSECAG00000038714	2.70854e-05	1.87929	FDX1	0.000200595	3.29145
eca-mir-9152	0.000390558	6.32341	IFI6	4.98111e-13	2.02393	MT-CO3	0.00764836	1.68659	ENSECAG00000022851	0.00188885	1.81769	GLRX5	2.73718e-05	2.03879	PTPN13	0.000265504	6.93178
ENSECAG00000013903	0.000475248	6.54686	SERPINB1	3.94317e-11	2.51429	ITSN2	0.0078684	2.83396	CAND1	0.00206569	2.50191	MGLL	2.96622e-05	4.23871	EMB	0.000288794	5.39668
ENSECAG00000012222	0.000604385	3.95883	ENSECAG00000037706	5.21176e-11	1.68543	ENSECAG00000016673	0.00793803	1.94266	ANKRD9	0.0022597	2.91113	ENSECAG00000001140	4.50832e-05	2.37693	MYH10	0.000319573	5.16954
TXLNA	0.000858159	2.37345	MSR1	8.09356e-11	3.09979	EMSY	0.00800894	5.72141	CNN2	0.00226646	4.50969	CAPG	5.10669e-05	1.6679	RPS18	0.000350962	1.52983
MYO5A	0.000883	1.651	CTSB	3.16259e-10	1.86768	EMILIN2	0.00808073	2.59204	HIST1H2AC	0.00243467	4.22545	DHODH	8.88809e-05	4.71834	ENSECAG00000017014	0.000362572	7.36588
ZRSR2	0.000886513	1.75942	GPNMB	5.42696e-10	2.80214	HINFP	0.00825287	8.0421	CRK	0.00265111	5.54563	FAM129C	0.000124508	7.82859	PAWR	0.000393144	5.446
ZNF624	0.000981195	2.96927	CYP7A1	9.21322e-10	3.40492	PECAM1	0.00915688	6.66257	SUZ12	0.00269698	1.84724	ACCS	0.000148966	5.22438	NDUFA2	0.000444537	1.85764
ZNF790	0.00102676	6.36469	DRB	1.2979e-09	2.41707	AHNAK	0.00916351	3.01501	NUP85	0.00282418	1.71818	ENSECAG00000024654	0.000182848	2.61999	RNF220	0.000522687	2.5288
CDYL	0.00107321	1.55012	ENSECAG00000006663	3.28279e-09	3.7036	CHMP1A	0.00956411	7.38354	ERMARD	0.00285835	3.63716	CD8A	0.000183974	6.57478	ZFP2	0.000522687	2.5288
ETFRF1	0.00122646	3.522	EQMHCB2	3.85962e-09	1.67563	PLCB4	0.0117986	2.69169	NOL11	0.00330632	1.98286	MCM2	0.000186904	4.43139	CRACR2B	0.000570903	6.9931
NDFIP1	0.00129301	1.92089	LTA4H	4.73603e-09	3.00107	ENSECAG00000037706	0.0124225	1.57134	ENSECAG00000032497	0.00349964	3.46597	NSUN6	0.000193386	5.70683	SMIM14	0.000687242	4.4121
KDM3B	0.00134132	1.59843	RNASE6	6.76933e-09	2.29168	SHQ1	0.0136029	5.74708	MTIF2	0.00356195	1.52881	RAC2	0.000270025	2.48235	PDSS2	0.000833756	5.35974
CUL1	0.00162959	1.62844	ENSECAG00000007663	1.34914e-08	6.42795	CFAP97	0.0136325	2.73364	PI4K2B	0.00376483	2.57978	CAMK2G	0.000287133	2.73441	TWF1	0.00102296	5.28656
ZZEF1	0.00171585	2.80214	ENSECAG00000007681	1.97022e-08	4.13245	ENSECAG00000015459	0.0139507	2.22817	ZNF438	0.00388202	2.60789	ICAM2	0.000291873	2.27464	ENSECAG00000010008	0.00103096	2.37514
ARHGEF6	0.00176944	1.96055	FYB1	3.75995e-08	4.14946	LPIN1	0.0156867	2.89644	ETV3	0.00406419	3.43363	BHLHE40	0.000309659	1.72257	XBP1	0.00115436	2.19482
ANKRD17	0.00185977	1.50654	TRDC	5.59476e-08	6.18529	MYL6	0.0156973	1.65152	CXXC1	0.00422836	1.86395	KIAA0391	0.000398063	3.62597	EMC2	0.0013817	2.48951
FBXO11	0.00189625	2.02348	DQB	6.06366e-08	2.05107	DDB2	0.0158188	4.94578	CPSF3	0.00426149	1.64871	EXT2	0.000441651	5.10805	KLF5	0.001402	3.74586
GIT2	0.00195576	1.8084	ADAP2	1.00299e-07	3.90906	TMEM154	0.0159023	2.7265	TRIB3	0.00426936	2.7139	CFL1	0.000602623	1.68555	GAPT	0.00144585	5.1066
WBP1L	0.00195854	1.90126	CCL5	1.19117e-07	2.05399	SON	0.0167737	3.81908	TMEM126B	0.00472274	1.9786	ENSECAG00000033238	0.000630776	1.53062	TSPAN8	0.00144585	5.1066
CSNK1G3	0.002222	2.61448	ENSECAG00000033029	1.24806e-07	1.6585	MAML1	0.017227	7.7857	SH2B3	0.00520904	4.68122	NKG7	0.000657232	1.8878	CUTA	0.00152975	3.70403
RASGEF1B	0.00244022	2.97235	PTPRCAP	1.29961e-07	3.90682	TCEAL1	0.0173314	3.47032	MED16	0.00537993	3.02275	ENSECAG00000036937	0.000668459	2.04662	NME7	0.00163641	4.40827
ENSECAG00000035616	0.00252287	2.04283	ENSECAG00000039383	1.31881e-07	2.96668	FOXRED1	0.0174785	5.05805	B4GALT2	0.00546857	2.78688	KLHDC10	0.000677098	3.80735	ENSECAG00000039645	0.00174731	4.66632
ZNF300	0.00262132	3.29585	ENSECAG00000000910	2.31562e-07	1.56733	NKAP	0.0174907	3.05728	PRG4	0.00615546	3.37685	RNASEH2B	0.000679545	2.25222	CFL1	0.00180094	1.71606
CCDC22	0.00268572	4.32881	BSG	2.76508e-07	2.20977	HNRNPH1	0.0179741	3.7383	TNKS2	0.00676912	1.93742	ENSECAG00000040461	0.000690164	2.00857	PLCB3	0.00183045	7.2063
GRAP2	0.00269225	3.53577	ENSECAG00000021518	2.91271e-07	2.70754	TSNARE1	0.0181176	9.19746	FBP2	0.00708382	2.6086	RF02271	0.000692012	4.63096	ALYREF	0.00189894	2.83889
DYRK2	0.00302716	3.47265	STMN1	3.08925e-07	2.2482	ACTR10	0.0181694	2.64282	ENSECAG00000022716	0.00747217	2.00667	PDZD11	0.000702917	4.16601	MPZL1	0.00195191	5.97258
CUL4B	0.00317853	2.09384	CLEC12A	6.17881e-07	3.70909	PPP2R5C	0.0188402	2.88454	GTF2H3	0.00791571	2.24325	RBPMS	0.000810832	2.94028	FH	0.0019728	2.42089
FAM193B	0.00336289	1.92105	CGA	7.27353e-07	3.84087	RF01871	0.0197045	3.48866	RBM18	0.00808873	1.71169	ENSECAG00000038408	0.0008427	4.06985	SLC31A1	0.00211421	4.9597
LDLR	0.00347945	1.58979	MYOF	1.02513e-06	3.21392	NFYB	0.0202584	2.85415	GTF3C3	0.00827052	2.53581	MTDH	0.000938328	2.12427	ENSECAG00000030211	0.00243927	1.66045
RF01956	0.00376019	3.63194	CD163	1.22035e-06	2.35356	SYNRG	0.0206095	2.45125	DYNC1LI1	0.00846217	1.8475	E2F6	0.000969595	5.66051	COA4	0.00254157	2.93024
ARID5A	0.00432857	3.64562	PRNP	1.35406e-06	2.33568	MARF1	0.021581	2.01746	ABCE1	0.00896282	1.6722	RAB33B	0.00103781	4.44076	IL18RAP	0.00268673	7.24285
ZDHHC6	0.00436975	1.82151	GUSB	1.63707e-06	1.9369	MRNIP	0.0222283	4.48687	MRPL48	0.0089882	1.78336	MED21	0.00107075	2.01319	ZNF641	0.00277511	7.05732
CCDC15	0.00445628	2.53831	GIMAP7	1.94403e-06	2.85211	TRIP11	0.0227797	2.74448	FXN	0.00944908	2.33317	SCYL3	0.00108511	5.57114	TOMM40	0.00290733	2.92749
CWF19L2	0.00464482	1.69425	CDC42EP3	2.54567e-06	2.60788	LGALS3	0.0233991	1.5729	KLF11	0.0100919	4.16207	MIF4GD	0.00110044	3.12224	CD3G	0.00296828	3.32096
SEPT8.	0.00477791	2.61742	PYCARD	2.58427e-06	2.40212	ENSECAG00000023624	0.0239803	6.17811	IFNGR1	0.0108369	1.50216	ALG12	0.00111345	5.28585	PCMTD1	0.00311233	1.84281
PDE8A	0.00560226	2.35016	PLAC8B	2.71178e-06	2.12847	MRPS9	0.0243586	3.02901	SNRPD1	0.0113081	1.51069	ENSECAG00000030548	0.00114694	2.50533	FKBP2	0.00332923	1.73128
CDK13	0.00584212	1.81084	ENSECAG00000027701	3.88536e-06	1.738	PPIP5K1	0.0245015	5.56027	C7H11orf42	0.0113526	3.06014	MYL12A	0.0012262	1.66544	SUSD3	0.00359216	5.35978
NPDC1	0.00588507	1.74279	IFI30	4.33034e-06	3.31789	NFIA	0.0246741	3.21363	ZFAND1	0.0114853	1.95478	SPCS3	0.00125941	1.70944	DLGAP5	0.00359412	5.28279
CCDC126	0.00593211	4.26349	SOD2	7.50171e-06	3.07614	RACK1	0.0252907	2.04264	AOPEP	0.0116101	1.80559	FBXL18	0.00129296	4.40701	COMMD9	0.00372572	2.5535
GIGYF1	0.00595653	3.3839	RHBG	9.73092e-06	3.21489	RPS11	0.0268913	2.07394	TUBGCP6	0.011646	3.50974	GPATCH3	0.00136455	4.59867	GBP6	0.00401974	2.55979
GPN3	0.00601327	2.10064	SULT1C4	1.07309e-05	2.26592	GPR155	0.0302164	5.33562	CCDC69	0.0129575	2.19051	SERPINB6	0.00148669	1.57588	ENSECAG00000035178	0.00405417	6.07456
COX16	0.00699864	2.08875	NAPSA	1.13226e-05	2.93262	ENSECAG00000027674	0.0306068	2.84767	ENSECAG00000035240	0.013046	3.32555	MIF	0.00162457	1.90195	DYNLRB2	0.00409711	5.30495
TRIO	0.00700305	3.56006	PAK1	1.18902e-05	2.49559	DDI2	0.0308658	5.86191	ENSECAG00000039880	0.015098	2.42648	OGDH	0.00187985	3.36591	THOC3	0.00417563	3.53504
ATAD2B	0.00714085	1.87589	ENSECAG00000029415	1.27951e-05	4.68232	TIA1	0.0316541	2.3904	PCYT1B	0.0155053	3.09219	RRM1	0.00199039	2.20168	CINP	0.00423866	3.73118
STAP1	0.00718673	1.84839	LTB	1.41073e-05	3.44155	SLC29A2	0.0316589	9.19487	NMNAT1	0.0159739	1.8224	RPA1	0.00224605	2.36421	RAB18	0.00424197	2.13264
GALM	0.00742995	2.11651	MRC1	1.43489e-05	3.06621	OXR1	0.0322902	2.44227	KIFC1	0.0161107	2.56976	ENSECAG00000009285	0.00226717	6.17462	KCNA3	0.00448124	8.05742
IDNK	0.00774636	2.3376	LYZ	1.60904e-05	2.36744	RPS5	0.0331649	2.70753	ZBTB47	0.0164287	1.78449	ENSECAG00000036340	0.00245059	6.34078	CDK5RAP3	0.00449389	2.10572
UBR3	0.00811656	2.56582	ACP5	1.64753e-05	2.16679	RABEP2	0.0339461	2.256	LARP1B	0.0166525	2.4265	MERTK	0.00251659	9.81128	FLYWCH2	0.00464967	5.77614
RAD21	0.00829322	1.52342	HLA-DMA	2.12316e-05	3.72645	RC3H2	0.0342883	6.73351	ENSECAG00000007602	0.0170266	1.78753	NEIL1	0.00253616	3.04591	FMC1	0.00525739	3.22071
ENSECAG00000039586	0.00838883	4.31812	ENSECAG00000033316	2.52065e-05	2.1373	RASGRP4	0.0343258	4.47461	IRAK4	0.0171492	1.98515	PSMA2	0.00263314	1.85592	ARHGAP29	0.00547666	5.326
ENSECAG00000019120	0.00891521	1.70005	MLANA	2.5311e-05	4.32591	SKA1	0.0343258	4.47461	ENSECAG00000040015	0.0172546	4.46895	EMC10	0.00277953	6.91991	BLNK	0.00550932	6.9455
HECTD4	0.00906687	2.96796	ACPP	2.54383e-05	11.1991	TNFAIP8	0.0345742	2.48206	AFMID	0.0174006	3.78935	ZBTB45	0.00279232	6.1054	ABHD14B	0.00595281	4.05045
TEC	0.00941754	1.51474	COLEC12	2.73459e-05	3.37444	HACD2	0.0348185	2.35525	ENSECAG00000037307	0.0179925	4.39842	ABI3	0.00279509	2.18059	ENSECAG00000013335	0.00601368	5.27585
PEX26	0.00949745	4.0292	FCGRT	2.7985e-05	1.96773	FAM122B	0.0349611	6.11561	OTUD7A	0.0180124	3.89505	APTX	0.00279638	1.81639	TMC8	0.00601368	5.27585
SPTLC1	0.00960148	1.72938	ENSECAG00000007598	3.1367e-05	7.07099	NKTR	0.0350736	2.57528	ANTXR2	0.0185667	1.54536	MAD2L2	0.00281786	2.62541	ENSECAG00000038065	0.00603619	5.1834
PCM1	0.00970402	1.83229	MHCB3	3.2148e-05	3.02754	SPTBN1	0.0359384	2.35731	ENOSF1	0.018611	2.82868	SLC25A30	0.00286418	6.3756	NLRC4	0.00653645	5.82015
TPX2	0.0100846	2.55937	ATP6AP1	3.22325e-05	2.23607	ARHGAP17	0.0366893	2.82152	GPATCH1	0.0194609	2.66281	LY6E	0.00287626	1.95653	FAM114A1	0.00661856	3.22686
HNRNPH2	0.0105339	1.95401	SORT1	3.53659e-05	5.80447	TMX3	0.0375154	2.9464	ZBTB7A	0.0197949	1.97574	HMBS	0.00304117	4.13164	SORD	0.0066258	5.82425
NUDCD3	0.0106725	1.69476	TIMP2	4.25371e-05	2.27096	ENSECAG00000027939	0.037924	2.57078	CRLS1	0.019846	2.19832	TMBIM6	0.00304695	1.77721	LGALS12	0.00681186	4.96895
MBTD1	0.010801	2.27147	SLC49A4	4.44932e-05	3.50405	SGSM2	0.037987	5.91802	TMOD2	0.0200888	3.89598	PHKG2	0.0033091	4.1029	PRDX2	0.00681186	4.96895
FAM98B	0.0108364	1.65642	MAMDC2	5.37594e-05	3.89819	ENSECAG00000030296	0.0386664	2.04575	ENSECAG00000009286	0.0202666	1.59618	ENSECAG00000019052	0.003468	3.14404	YDJC	0.00681186	4.96895
ENSECAG00000036932	0.0108491	3.14585	ITGA7	5.96864e-05	8.04979	BAZ2B	0.0386963	1.8859	SLC16A14	0.0207059	1.93618	ARMC1	0.00355138	6.0394	ENSECAG00000036289	0.00683926	4.54782
ZMAT1	0.0109026	2.40559	ILT11A	6.23047e-05	1.84021	KCTD10	0.0399669	3.12697	CAMSAP2	0.0207719	1.60345	BTG1	0.00362148	1.74046	TMEM165	0.00688824	1.98623
RNF144B	0.0109225	2.86873	ENSECAG00000011930	7.91821e-05	4.57422	IRF2BP2	0.0401665	3.48537	LMLN	0.0211061	3.18153	ALOX5	0.00367339	1.85759	PTGDR	0.00713249	5.62826
PRCC	0.0111198	2.39061	TCF7L2	8.11648e-05	2.02455	RDH10	0.0409359	3.22985	YIPF1	0.021422	2.14909	PSMA7	0.00376908	1.50619	UQCRB	0.00751363	1.70253
INPP5D	0.0112497	1.89457	GZMA	8.67346e-05	2.15297	S100A11	0.0410886	1.73453	ENSECAG00000038118	0.0219433	3.51437	ARPC3	0.00391534	1.70678	JAML	0.00764216	3.20004
PARP4	0.0113056	1.61977	GLIPR1	8.8419e-05	2.76214	SPATA2L	0.0410962	6.56812	CLASP1	0.0219803	1.73445	URB1	0.00401672	4.89777	TRAK1	0.00770637	4.47866
TSPAN14	0.0116068	3.78662	ENSECAG00000017324	0.000101532	2.95478	UVRAG	0.0411081	2.53709	DOC2A	0.0220054	3.30395	MRPS24	0.00403695	2.52944	NTHL1	0.00784525	2.74787
NT5DC3	0.0116563	2.90401	NFX1	0.000103368	3.48458	RUFY3	0.0413826	3.60619	eca-mir-1842	0.0221181	3.12827	ENSECAG00000008723	0.00404095	4.13542	PSME3	0.00802762	4.07717
FCHSD2	0.0118729	3.30403	CCR7	0.000103382	6.67135	SPECC1	0.0414908	2.34756	WSB2	0.0221814	2.66971	SASH3	0.00404813	5.08574	ENSECAG00000009762	0.00806383	6.196
KCTD18	0.0119255	3.1335	CD3E	0.000103668	3.54801	SRPK2	0.0415365	2.60804	NUP133	0.0224237	2.05137	POLR2D	0.00423994	1.76299	ADORA2B	0.00822066	3.75866
WDR62	0.0121894	3.62805	ENSECAG00000037915	0.000113802	1.51778	SRSF2	0.0420374	4.02026	HMGXB4	0.0227022	1.66172	ENSECAG00000033921	0.00457081	2.87055	PLK2	0.0083029	4.0834
ENSECAG00000020548	0.0124646	2.26297	EQMCE1	0.000135586	1.52748	WASHC5	0.0422446	4.24042	TEP1	0.022828	2.41571	ENSECAG00000008961	0.00470364	1.83734	IFT20	0.00834543	2.171
STK38	0.0125842	1.97298	ADAM28	0.000137324	4.81979	ADAM23	0.0426392	3.09282	SLC7A11	0.0237699	3.13743	ENSECAG00000027668	0.00480865	4.94192	EIF3L	0.00843902	2.0433
TBC1D25	0.0127314	4.15648	KLRB1	0.000145624	5.43759	FCHSD1	0.0426392	3.09282	COQ6	0.0242356	3.57659	ERICH1	0.0049976	2.43557	ELP1	0.00879041	6.01239
DHCR24	0.0127471	1.84902	ENSECAG00000015104	0.000164397	3.87133	DMAC1	0.0427878	4.84535	ENSECAG00000037860	0.0245112	3.19321	SMTN	0.00504029	2.33916	CCDC170	0.00892828	7.61827
UBE4A	0.0129336	1.78652	UCP2	0.000175365	2.81997	RPS2	0.0437012	1.97009	GTPBP6	0.0248722	3.80747	COQ7	0.00524567	3.20847	BCL11B	0.0090713	6.27096
PEX13	0.0130042	3.89953	RIPK3	0.000187913	4.53477	ENSECAG00000020071	0.0438696	2.06152	ENSECAG00000011269	0.0249417	1.86962	SZRD1	0.00531904	2.76019	FAM20A	0.00915075	5.53473
CREM	0.0131991	2.00744	IFIH1	0.000189796	2.81247	DPH2	0.0439921	6.28385	ENSECAG00000026891	0.0250214	4.16823	PLEC	0.00549362	2.2536	P4HTM	0.00974545	5.72612
MLX	0.0135482	2.68051	CTSW	0.000199588	3.45887	GALNT3	0.0447942	3.04651	ZNF740	0.0250401	3.80068	TMEM71	0.00555605	4.50681	PNPO	0.0101112	2.83556
EHMT1	0.0139485	1.79306	WDFY4	0.00021477	7.98429	FBXO4	0.0452369	5.2146	MAST3	0.0250457	2.27666	NAA60	0.00558366	3.76569	ELMO1	0.010194	1.93593
SORBS1	0.0140415	3.40434	HSD11B1	0.000220168	2.20632	TMEM268	0.0453184	3.32141	NAA50	0.025298	1.79065	XPO1	0.00565626	1.87952	ENSECAG00000028632	0.0112879	3.03979
TTI1	0.0141337	2.59228	SELL	0.000240499	2.09501	VPS13A	0.0453662	2.39674	ZNF408	0.0260848	3.40696	GATA2	0.0057885	1.54802	MALSU1	0.0117221	2.48202
ENSECAG00000018058	0.0142826	3.57384	TREM1	0.000244217	3.03605	DHX33	0.0457244	5.58711	SPATA7	0.0262047	1.56831	MEX3C	0.00592935	4.42173	LLGL2	0.0118894	2.71271
DNAJB9	0.0143181	3.03771	ID3	0.000245364	11.0332	FAM102B	0.046307	3.50595	CARS	0.0262828	1.5059	DSE	0.00598204	1.56917	ENSECAG00000032139	0.0119063	2.47107
PDE7A	0.0144874	1.5911	MDM1	0.000258932	9.88711	USF1	0.0468714	2.07244	FAM186B	0.0264354	2.31782	SH3BP5	0.00619838	3.79683	AP2M1	0.0120387	3.2382
ATXN2L	0.0147561	2.09571	GIMAP6	0.00028922	2.31765	ENSECAG00000013303	0.0469695	3.05453	TSTD2	0.0266678	3.02952	LAP3	0.00665512	1.58911	ENSECAG00000006711	0.0124279	3.6387
NINL	0.0148513	2.14589	PIGU	0.000293375	5.03677	G6PD	0.0490525	5.14356	ATP6V1E2	0.0270267	2.84712	PTPRA	0.00665524	1.74503	ENSECAG00000027864	0.0124287	6.27576
PAN3	0.0152797	1.88352	METTL7B	0.000298828	4.26096	NABP2	0.0502073	2.71669	CBR3	0.0276622	1.87382	MLEC	0.00707167	1.78095	ETNPPL	0.012889	2.16935
RARS2	0.0153138	2.33987	ZNHIT1	0.000301469	2.32931	VPS35L	0.0502123	3.67237	SAMD3	0.0277309	2.80909	ENSECAG00000028022	0.00710384	4.74364	CDKN2AIPNL	0.0132774	2.34787
USP38	0.0153405	2.27743	IRF8	0.000302045	4.92886	GRAMD2B	0.050438	2.02083	NUDT12	0.0278503	4.25023	TTLL7	0.00711839	2.82647	PDIA6	0.0133973	1.62716
PDRG1	0.0161955	2.58591	SLC2A5	0.000337613	8.27504	DBR1	0.0504506	2.97204	AMMECR1L	0.0287724	2.70757	MANBA	0.00714073	3.41026	MCRIP2	0.0134263	5.25597
KLC4	0.0165257	3.9353	TLR2	0.00033909	3.12477	SPICE1	0.0506213	2.17991	CDC42SE1	0.0288697	2.21494	PIEZO2	0.00718589	4.34577	ENSECAG00000036510	0.0134669	1.60208
FMNL3	0.0166946	2.87653	ZCCHC3	0.000359271	6.37411	PREX1	0.0508531	2.89307	NANP	0.0289987	2.45485	TRAPPC9	0.00719388	4.25577	ARSG	0.013586	4.4167
ARVCF	0.0169122	3.21857	SLC45A1	0.000373204	5.9194				NDST1	0.0290327	2.64273	APOBEC3Z1B	0.0072655	4.31252	GALK2	0.0136424	2.81487
TMEM220	0.016937	4.4063	ATP6V1G1	0.000377037	1.55527				GPANK1	0.0291347	1.77987	TAF6L	0.00729531	4.48025	ENSECAG00000037270	0.0144055	3.571
TBK1	0.0171866	2.41343	LY86	0.00037753	6.59298				COQ2	0.0292021	1.81813	SP1	0.00729991	2.14743	RILPL1	0.0145771	3.73317
RF00157	0.0177637	2.76583	CLEC7A	0.000381803	6.51924				PPM1K	0.031844	2.11324	CEBPA	0.0074307	3.62105	WRB	0.0155539	4.38765
LUZP1	0.0178674	2.73945	QPCT	0.000394682	5.73564				FBXW11	0.0320671	2.1152	CRELD1	0.0074307	3.62105	ENSECAG00000010261	0.0157246	2.38516
ENSECAG00000031050	0.0179104	2.0094	CRY1	0.000409344	4.46063				ILT11B	0.0322984	2.58972	GRAMD1B	0.0074307	3.62105	BPNT1	0.01682	5.12637
KLHL7	0.0180955	3.52142	C5H1orf141	0.000456534	6.14626				TNRC6C	0.0325911	4.07452	ENSECAG00000030305	0.00752501	5.47609	EPB41L3	0.016847	4.22097
RNF8	0.0181156	1.54458	CPVL	0.000475118	3.2293				ZNF597	0.0326081	2.55824	CCBE1	0.00752828	4.4019	GSTM3	0.0169046	1.58237
MCM4	0.0183036	2.68227	CXCL2	0.000495008	3.10692				KLHL17	0.0328475	1.84467	ENSECAG00000036452	0.00755454	5.16845	ING2	0.0170017	2.00364
CYP4V2	0.0184284	1.77246	ENSECAG00000030906	0.000517195	6.18005				ANKRD13D	0.0329932	2.5563	ENSECAG00000015037	0.0075678	3.67618	ENSECAG00000038363	0.0174401	2.86802
AARS2	0.0184983	2.47615	ENSECAG00000023801	0.000523861	6.60668				STK16	0.0332746	2.70911	RAD51AP1	0.00762811	2.13889	ENSECAG00000019073	0.0178845	2.17414
NAA25	0.0185705	2.01877	BAK1	0.000553146	4.2154				RNF169	0.0339367	2.24011	UFSP1	0.00774018	4.33572	ARAP2	0.0178883	3.28647
MARCH6	0.0185985	2.15517	RRP1B	0.000592568	2.2905				ENSECAG00000018123	0.0339454	1.774	METAP1D	0.00775833	4.6417	PGRMC1	0.0179479	2.97992
ENSECAG00000006619	0.0188632	3.10857	DRAXIN	0.000656455	2.06143				ENSECAG00000023164	0.0341374	1.75609	ENSECAG00000010990	0.00777391	3.93935	POLD2	0.0182937	4.10289
PAFAH1B2	0.0189102	1.53384	RF00002	0.000663885	1.80492				XRCC2	0.0342531	2.46364	EFCAB7	0.00824645	4.01114	STK17A	0.0187619	1.76247
DLG3	0.0189162	3.22355	PLCL2	0.000690845	2.80701				GCA	0.0343098	2.17557	IL1A	0.00844681	4.17096	ATP5F1A	0.0187919	1.65992
ENSECAG00000034367	0.0189604	1.81448	CXCL14	0.000738491	2.3541				SYCP2	0.034831	3.93242	ENSECAG00000030045	0.00845543	3.94733	PRKAR2A	0.0196394	3.93959
CFAP126	0.0192936	3.93753	GNLY	0.000819123	5.93273				FICD	0.0355564	2.41588	LAMTOR3	0.00851149	2.234	KMT5A	0.0202834	2.10419
ZBTB20	0.0193276	1.69456	TFRC	0.000820511	3.3506				FDXACB1	0.0356183	5.11516	RFLNB	0.00858593	4.73318	RWDD2B	0.020444	4.2904
C8H12orf65	0.0195152	2.51405	ENSECAG00000030258	0.000834526	4.44169				PYURF	0.0359224	1.56164	TTC28	0.00871137	7.06179	IER3	0.0209964	2.66699
UCKL1	0.0195263	1.56817	ENSECAG00000032051	0.000841749	2.67294				RIC1	0.0360832	3.31914	GID4	0.00878764	5.79566	NOSTRIN	0.0210989	6.36373
CALCOCO1	0.0195574	1.57613	RNF213	0.000843124	2.08714				NDRG3	0.0363728	2.28787	ARMC5	0.00880665	2.73891	ENSECAG00000011624	0.0211062	3.68203
ZNF81	0.0201045	3.2432	FAM78A	0.000852886	3.22387				CKS1B	0.0366652	1.78673	DUS2	0.00883313	3.51114	HK2	0.0211062	3.68203
PRRC2B	0.0203859	1.87876	MOSPD2	0.000858707	2.28076				B4GAT1	0.0369255	3.39049	PEX3	0.00900769	2.53402	MARCKSL1	0.0211881	4.12238
DENND1B	0.0208878	1.64829	DQA	0.000924429	1.91852				ANKLE2	0.0371429	2.01746	ENTPD5	0.00913696	10.6541	KXD1	0.0211884	2.92109
ZFP90	0.0210763	2.20043	RNF19B	0.00108993	2.55207				ENSECAG00000032172	0.0372653	2.23153	RGS19	0.00915123	2.55549	ENSECAG00000029423	0.0211995	1.84965
RF00004	0.0213284	2.19924	LAGE3	0.00112015	2.26146				LRP3	0.0373016	2.51287	ABCA9	0.00921532	4.15931	LUC7L3	0.0213052	1.53779
RFWD3	0.021499	3.06255	ENSECAG00000029287	0.00112866	2.84636				DPF3	0.0379866	2.97721	CLIC1	0.00935698	1.50656	PSMA4	0.0215828	1.64507
RF02216	0.0216771	1.57414	PSMB5	0.00114608	1.61323				CCDC85B	0.0386703	2.53957	NDUFAF2	0.00944438	2.04114	BICD2	0.021941	2.5873
ENSECAG00000034523	0.0220609	2.37837	THAP7	0.00130679	2.55071				KAT7	0.0389767	1.65542	DCAF12	0.00946702	3.86142	SCOC	0.0223207	3.01819
SLBP	0.0228673	1.66551	MECR	0.00138686	2.28531				ABRAXAS1	0.039056	1.67895	STIM1	0.00964652	1.62882	AGRN	0.02235	2.30632
LHFPL2	0.0230403	1.81432	CRTAP	0.00155355	4.05655				THAP12	0.0398342	1.71518	DHX16	0.00975574	2.29222	BICRA	0.0225085	5.6117
GATA3	0.0232406	1.54591	TSKS	0.00155453	7.15321				GAB2	0.0409277	1.82589	FAM120B	0.00980783	2.54523	C1H1orf198	0.0227479	3.20312
RNF214	0.0237923	2.47426	IDH2	0.00159121	1.96673				AURKA	0.0415037	2.14596	PRADC1	0.00992889	2.99972	TNFAIP2	0.0230698	2.70746
NUDT17	0.0242793	2.75147	KRR1	0.0016566	2.66933				PIBF1	0.0418299	1.99226	ATP5PF	0.0101588	1.58727	TBC1D9	0.0231174	4.12844
N4BP2	0.0244812	1.70968	SHISA5	0.00168476	3.3671				SLC25A36	0.042485	1.70386	MYD88	0.0104548	3.28488	DMXL2	0.0233786	3.24836
MAPK14	0.0248273	3.70621	INF2	0.00168857	3.53377				ABCG2	0.0439428	2.23846	IMP3	0.0105155	2.06288	LAMP1	0.0234134	1.58416
RPP30	0.0248568	1.75932	EVL	0.00177943	2.00838				TMEM161B	0.0439915	1.92177	PTGS1	0.0106607	2.04807	ENSECAG00000035094	0.0249902	5.21077
NUMA1	0.0252689	1.67125	ENSECAG00000016578	0.00178844	2.08853				GOLGA1	0.0450645	1.65952	NUP155	0.010782	5.38292	CLEC1A	0.0250481	5.58036
SATB1	0.0254949	2.38243	JAM2	0.00182142	4.57889				SDF4	0.0459133	1.87019	DRG2	0.0108126	3.54322	SPC24	0.025218	5.68548
MICAL1	0.0255363	1.59178	IL10RB	0.00182888	1.89746				DCPS	0.0463428	2.12306	DHRS3	0.0111158	3.07231	ENSECAG00000039324	0.0252941	1.73058
SZRD1	0.0255736	2.49898	FAM171A2	0.0018397	1.54511				FAM199X	0.0464394	3.16056	TPST2	0.0112965	2.36836	ENSECAG00000022868	0.0253631	5.57488
CARS2	0.0256797	2.29175	LAMTOR2	0.0018791	1.76087				SPAG1	0.0464893	2.8763	PGGHG	0.0119268	2.10931	CCR5	0.025711	4.47324
PCNX1	0.025818	3.31457	POLR3F	0.00188991	2.9688				PPP2R1B	0.0467199	1.77357	ATP6V0B	0.0120043	1.93797	VPS28	0.0260007	1.53586
CCDC82	0.0260532	1.62528	MOB3A	0.00190064	2.73812				CCDC18	0.0469422	1.81392	C2H4orf33	0.0125112	5.47105	LYZ	0.0261351	1.86056
SAP30BP	0.0262287	1.7623	MBP	0.00192107	2.77254				CDKAL1	0.0471884	2.21765	H1FX	0.0127605	2.0418	CEBPB	0.0264915	6.65727
PHC1	0.0265707	1.63349	FRRS1	0.00210603	7.22051				FAM118B	0.0473234	2.02058	PWP1	0.0128342	1.8077	TRAM1	0.0265807	1.9784
GZF1	0.0266312	2.03724	PLA2G7	0.00232984	2.07776				DDX11	0.0475684	2.29298	TMEM159	0.0128398	3.38281	SHLD1	0.0267438	5.64981
ENSECAG00000022718	0.0268821	1.52476	ENSECAG00000019984	0.00237673	4.97868				ENSECAG00000008886	0.0513749	3.33529	ZNF32	0.0130016	3.27908	RPS6KA4	0.027013	4.92594
SLX4IP	0.0273101	2.13944	NAGK	0.00238264	1.60502				ENSECAG00000024966	0.0532996	1.50898	ZDHHC24	0.0131745	1.96255	GNPDA2	0.0270525	2.75158
ENSECAG00000036667	0.0275128	2.37395	CALY	0.00239768	10.4366				MPHOSPH9	0.053574	1.68988	MTMR14	0.0136902	3.87851	RAB21	0.0276346	2.02772
CCDC173	0.0277815	1.84407	SEC11C	0.00245656	1.87937				GTF2A1	0.0544307	1.50869	CASP9	0.0138474	3.03548	ARHGAP42	0.0281446	4.96905
ITPR3	0.0282426	1.86922	MARCKS	0.00253799	2.47551				ENSECAG00000023042	0.0557921	2.84279	JUP	0.0138872	2.19961	ENSECAG00000000505	0.0290758	4.81492
RETREG2	0.0283804	1.77585	ENSECAG00000001949	0.00258005	3.07577				PSMG1	0.0559215	1.78047	USP53	0.0143134	5.29037	ARL2	0.029176	2.47469
SENP7	0.0285316	1.71045	RESF1	0.00264962	1.93387				CD151	0.0559659	2.50708	NFKB1	0.0149238	2.03399	CMSS1	0.0302876	5.60998
FBXL17	0.0286508	2.7128	ENSECAG00000039865	0.00265359	3.16765				LYAR	0.0567823	2.33804	ATP7A	0.0153203	3.83952	EXOSC4	0.0305327	2.49184
FASTKD5	0.0288026	2.46883	COX7A1	0.00278037	3.40285				DUSP19	0.0586924	1.895	SMPDL3A	0.0160357	1.86433	ENSECAG00000015297	0.0308669	4.02738
TRAF1	0.0289114	2.06178	RNH1	0.0028071	2.16943				FUNDC1	0.0590856	1.68802	METTL9	0.0161436	1.77389	LRPPRC	0.0309324	2.61142
CDADC1	0.0289936	1.90679	ENSECAG00000002023	0.00285802	3.61708				BRI3BP	0.0594654	2.06334	ENSECAG00000024719	0.0163442	2.15969	PDIA3	0.031368	1.75478
ESYT1	0.0292528	2.09504	ENSECAG00000020728	0.00286045	6.95677				CS	0.0598911	2.14062	SPCS2	0.016379	1.77794	FAIM	0.0314519	3.53895
ARHGEF1	0.0300414	1.62327	ZC3H10	0.00287319	6.25368				ACTR1B	0.0607807	1.70906	NELFE	0.0164416	1.9907	HPRT1	0.0317471	2.43749
PAPOLG	0.0300436	1.58085	NCAPH	0.00289145	5.33029				HNRNPLL	0.0609709	1.51374	CAB39L	0.0164472	3.97871	MICOS10	0.0320184	1.50747
TBC1D9B	0.0301876	1.79014	ANKRD2	0.00291872	5.93047				RACGAP1	0.0613351	3.5149	TMED10	0.0165665	4.0635	SAMHD1	0.0321032	2.57628
TIPARP	0.0302432	2.01078	RFC2	0.00292163	2.79299				NR3C2	0.0613833	2.72832	CCDC17	0.0166851	2.16867	H2AFZ	0.0322343	1.66035
MRPS31	0.0317971	2.07698	KIAA0319L	0.00292708	5.03529				FLI1	0.0625635	2.64443	CENPX	0.0169111	3.48571	ENSECAG00000002193	0.0331115	4.80598
VAMP3	0.0319456	2.5494	TIMMDC1	0.00307617	5.03756				ENSECAG00000034013	0.0626482	3.74697	NLRP3	0.0169284	5.82638	KIF1B	0.0339608	1.86887
ZNF248	0.0321549	1.69299	CC2D1A	0.00308865	4.05956				PBDC1	0.0630427	2.1803	RDH11	0.0171281	2.00093	FBXO9	0.0342371	1.58442
ASXL1	0.0323963	1.83892	SERINC5	0.00317404	5.5988				ANKAR	0.0631766	2.63308	POLR3K	0.0172194	2.81407	PEMT	0.0343991	4.75297
ENSECAG00000033936	0.0324856	2.18936	PHF11	0.00321505	3.19356				TFPT	0.0645407	1.99984	GDAP2	0.0175752	4.74147	SSNA1	0.0351173	3.06523
ENSECAG00000020905	0.0328739	1.86928	TXNL4B	0.0032569	5.76035				SELENOO	0.0647257	2.17351	TSPAN17	0.0184439	1.6668	SNRPB	0.0354838	4.05118
ARHGAP10	0.0328793	1.84567	FLRT3	0.00327895	5.26465				BRICD5	0.0648808	2.7558	ZFHX3	0.018466	3.44633	ENSECAG00000033316	0.0356158	2.65152
ZNF891	0.0334359	4.34864	CENPE	0.00331544	3.54126				C2CD2L	0.06522	2.16504	ENSECAG00000017018	0.0191039	3.10976	DERA	0.0363318	1.96159
CFAP206	0.0340945	2.04976	KIF18A	0.00333987	5.68702				YAE1	0.0691617	2.18134	ZNF853	0.0191646	2.96892	PLPP2	0.0365534	2.56069
IRAK3	0.0341332	1.70629	NXPH4	0.00339051	3.91733				TCP11L2	0.0695844	3.53276	PRMT1	0.0191803	2.07325	GOLPH3	0.0366488	1.68664
SERINC4	0.0345066	4.75059	C5H1orf112	0.00339895	4.32599				GAS7	0.0708123	1.9114	FAM117A	0.0191847	2.08637	NMRAL1	0.0367959	3.31583
RCSD1	0.0347622	1.78964	ZNF154	0.00342171	4.53629				TRIM38	0.0708741	1.79542	AGO3	0.0192234	2.74069	ACSF3	0.0372102	4.25496
STN1	0.0347761	1.56402	ENSECAG00000030891	0.00347852	4.10386				CEP89	0.0711571	1.58804	CLPTM1	0.0192987	3.38402	GET4	0.0375059	2.76695
ENSECAG00000032818	0.0354366	1.66808	SLC15A1	0.00351712	6.74258				FBXO42	0.0721693	2.00014	FTSJ1	0.0196856	2.66758	ARFIP2	0.0376507	3.19358
DFFA	0.035697	2.37791	ENSECAG00000004795	0.00354842	6.15866				TMEM62	0.0722123	2.01446	BPGM	0.0202202	4.77504	NEDD1	0.0377669	2.72822
CFLAR	0.0360329	1.72262	CCNB1	0.00358994	4.36764				AP1G1	0.0728061	1.93251	BRD3	0.0203214	1.71421	CUEDC2	0.0377814	1.99832
WDR20	0.0360611	2.46729	PARP8	0.00364045	3.56034				FOS	0.0731044	2.36855	LMNB1	0.0207798	3.7274	TCF7L2	0.0388383	2.66718
THAP11	0.0372911	2.69119	PRRT4	0.00367364	5.33446				GUCY2C	0.0732934	2.05765	TTC38	0.0209503	2.68952	RNASEH2C	0.0392604	1.87397
CDKN1B	0.0375016	1.94199	FSCN1	0.003678	4.174				FRS2	0.07383	3.03834	PTPMT1	0.0214872	2.00429	KLF3	0.0394779	1.61694
MED28	0.037719	1.56619	PPARD	0.0036966	3.92815				FAM160A2	0.0748905	2.4492	COQ3	0.0216904	1.6338	MKRN2OS	0.0395314	2.80361
WDR92	0.038609	2.06005	ENSECAG00000039788	0.00371278	3.06574				CASK	0.076472	2.24182	GLI4	0.0217162	3.61205	SRBD1	0.0397017	2.3383
FBXW11	0.0390141	1.77245	FOXJ2	0.00373236	4.42469				ENSECAG00000027686	0.0772429	1.68544	DAPK1	0.0219567	2.119	PAICS	0.0415184	2.09084
KANSL2	0.0391765	2.20167	MX2	0.00376177	1.84881				MAP3K15	0.0779076	1.75033	BAD	0.023365	2.59816	ZNF565	0.0415695	2.04514
ENSECAG00000038071	0.0392406	2.06081	GNG11	0.00376381	5.16529				MFSD2A	0.0784451	1.76436	DCTN3	0.0237375	1.91287	CST7	0.0421237	2.69918
SNAPIN	0.0393779	2.20331	DST	0.00380612	1.77835				SBF1	0.0785412	2.27434	DCP1B	0.0237672	3.38119	CNOT9	0.0422928	5.79581
ENSECAG00000022725	0.039441	1.90131	PXMP4	0.00384686	4.26194				IDE	0.0787751	1.84044	HTATIP2	0.0239505	1.82681	SNX19	0.0430464	3.16353
CLASP2	0.0395603	1.50185	ENSECAG00000028304	0.00398891	3.79264				DHX35	0.0795719	2.24091	SLC7A7	0.0242883	2.76054	LIMK2	0.0430769	3.65199
METAP1	0.0398116	1.75406	ENSECAG00000032258	0.00406959	4.35576				PKD2	0.0801999	3.20343	ENSECAG00000036510	0.0245977	1.67553	ENSECAG00000009052	0.0440624	3.22627
GPATCH2L	0.0402528	1.8893	PLCXD2	0.00416936	2.92483				ENSECAG00000039392	0.0814355	1.58542	SCNM1	0.0246251	3.06523	LIG4	0.0440785	2.89904
ENSECAG00000001496	0.0407544	1.8765	ARMT1	0.00418002	4.29533				NASP	0.08151	2.13443	SUPT4H1	0.0246639	1.61674	ACAA1	0.0456847	2.1165
IKZF2	0.0416551	2.53523	DUSP2	0.00424228	2.91907				PYROXD1	0.0819115	1.76333	PKP4	0.0247574	3.44646	AARS	0.0464863	3.00097
ANTXR2	0.0416724	1.50883	SIVA1	0.00428354	1.6027				KLHL15	0.0826212	3.28755	ENSECAG00000024804	0.0251703	3.24278	GK5	0.0466743	2.57603
TOX2	0.0418111	3.43617	HLCS	0.00454042	5.58541				KLHDC4	0.0829721	2.49487	ORAI2	0.0252578	3.43393	RALGAPA2	0.0473538	3.23428
TMEM101	0.0418238	2.93351	PSMD1	0.00463023	1.83195				TGFBR1	0.0831634	1.58481	CSAD	0.0253581	2.33742	FANCC	0.0477741	4.02917
RNF114	0.0423708	2.87015	MAT2B	0.00488197	2.31563				GSTCD	0.0839447	1.97488	SFT2D1	0.025618	3.02529	ITPK1	0.0480387	2.93459
MCM6	0.0424956	1.57055	KLRF1	0.00499401	5.11484				FAM200B	0.0842503	1.99869	ENSECAG00000039852	0.026063	2.49913	CTSV	0.048272	4.04292
SP4	0.043319	1.92742	RCOR1	0.00530082	2.12498				HAVCR2	0.0844585	5.06781	SRR	0.0263274	4.60405	GON7	0.0486716	1.55361
UEVLD	0.0438713	1.68032	MVD	0.00540101	3.53859				SESN3	0.0857793	2.09398	TRAF2	0.0266129	3.55742	PRR5	0.0499169	3.81811
RANBP3L	0.0438904	2.63616	CCR5	0.0054296	3.59292				TSEN54	0.0864107	2.2825	CEP104	0.0268822	1.8073	MARCKS	0.0502545	1.63503
RBM48	0.0440413	1.69264	CENPU	0.00550713	1.91333				PRXL2C	0.0864833	1.54771	CEP350	0.0269876	1.83228	CEP72	0.0507601	2.96038
LENG8	0.0441759	1.68928	KHSRP	0.00560993	2.78368				UQCRC2	0.0874692	1.5065	TRAPPC4	0.0270727	2.17249	FILIP1L	0.0510883	3.10544
KIAA1522	0.0445767	1.70879	PSMD10	0.00564101	3.45009				COLGALT1	0.0884983	1.97424	CCM2	0.0271417	2.85841	POLR2G	0.0511104	1.7037
LYL1	0.0451499	1.60606	ENSECAG00000034000	0.00568418	2.03945				MBOAT1	0.0886374	1.65822	APOBEC3Z2A-Z2	0.0272333	2.17272
IKBKB	0.0452241	2.02085	ITGAL	0.00579089	1.92587				ENSECAG00000008860	0.0894802	1.64965	RNPEPL1	0.0279728	2.10164
MAGI3	0.0453815	1.5636	SAMHD1	0.00587714	3.21242				NMB	0.0895847	2.75035	PRKX	0.0280672	1.89
CCNT2	0.0457029	1.90557	ENSECAG00000022644	0.00625181	3.4709				PDE4B	0.0902319	1.87093	IFT46	0.0281841	4.33747
LRRC25	0.0459484	3.40002	HCFC2	0.00639677	2.13833				ENSECAG00000022750	0.0910469	1.64516	AMN1	0.0291331	2.8169
TRMT1L	0.0466049	1.58282	LPL	0.00641773	2.58923				SIRT5	0.0913996	2.01222	AGAP3	0.0296022	2.57985
LEMD3	0.0467694	1.84011	MFSD3	0.00665372	2.40223				FAM210A	0.0936853	2.11588	NDUFB9	0.0296219	1.72587
TLN2	0.0468063	2.9396	ENSECAG00000032131	0.00667176	2.25165				ZNF76	0.0946446	2.46974	CNDP2	0.0297185	1.63773
NCLN	0.0469244	2.90893	ENSECAG00000015500	0.00689336	3.15425				CIRBP	0.0956072	1.70759	ENSECAG00000004011	0.0299136	2.9944
PIK3C2A	0.0471056	1.84578	FGR	0.00701294	1.94532				ENSECAG00000036787	0.0975208	1.86517	TTPAL	0.0302985	3.40613
ENSECAG00000007814	0.0472415	1.68518	JAML	0.00707744	2.50295				ISOC1	0.0977015	1.63698	SDHC	0.0303185	2.28565
MED12L	0.0472482	1.91181	TMEM258	0.00714028	1.58083				ABL2	0.0978675	2.27683	MEAF6	0.0306598	1.53982
MRI1	0.0474685	1.9968	ZNF526	0.00736846	2.93707				C23H9orf72	0.0987336	2.6241	TPRN	0.0307098	3.27201
B4GALT3	0.0474878	2.63452	MINPP1	0.00738646	2.36798				MDFIC	0.100448	1.58229	GCNT2	0.0323564	1.94543
ATG9A	0.0477371	1.96847	TAPBPL	0.00747258	1.91003				ERRFI1	0.100766	2.63266	VPS45	0.0325323	2.09596
ENSECAG00000019775	0.0490142	1.63239	IRF7	0.00754226	1.79575				ACOT8	0.100848	1.66986	LSM10	0.032671	3.00874
UPF1	0.0502811	2.29131	NR2C2AP	0.00769898	5.51426				TTL	0.101	2.39877	PCID2	0.0337211	4.08726
CAGE1	0.0503086	3.1654	KIAA0040	0.00783023	3.6375				COX10	0.102684	1.71172	TMEM104	0.0337502	5.66879
RGL1	0.0503086	3.1654	IMP4	0.00783566	2.03715				CD40	0.103304	2.0627	TMEM41A	0.0338587	2.06799
CEP85	0.0505204	1.87211	NCAPH2	0.00787612	2.2333				ENSECAG00000032128	0.10344	1.84129	P2RY10	0.0345295	1.63964
LIN52	0.0508439	2.94207	OGFR	0.00794445	1.87512				CBR4	0.103951	2.59632	POGLUT1	0.0346011	2.66244
LDB1	0.0510449	1.70593	RWDD4	0.00802799	1.8215				POLK	0.104973	1.61032	ENSECAG00000028829	0.0348113	2.6653
C1H15orf41	0.0510565	4.12494	PGD	0.00814192	1.62387				IFT46	0.106137	3.05094	STX17	0.0349864	2.12511
ITGAM	0.0518257	3.02364	CXCL8	0.00825446	2.26796				LSM10	0.106852	2.11729	USP20	0.0352041	2.91343
SLC2A13	0.0525714	3.13049	COMMD4	0.0083835	1.8564				BCL2	0.107041	1.9876	PRPSAP1	0.0361592	2.37047
STAT2	0.0526016	3.3192	KCMF1	0.00854003	2.23329				KIAA0825	0.107166	2.18949	GCC1	0.0363368	7.17907
PLXNC1	0.052671	2.42938	GLB1	0.00875339	2.2136				DCTN6	0.109393	1.71806	VEZF1	0.036624	1.54069
ESCO2	0.0533542	2.49192	LST1	0.00876611	2.67391				TEFM	0.109524	1.92254	EXOC6B	0.0368471	3.06224
ENSECAG00000020684	0.0533723	2.2883	ENSECAG00000022524	0.00876997	1.74418				MOB4	0.111406	1.58746	SARAF	0.0371317	1.70102
CCDC88B	0.0534848	2.31768	ENSECAG00000003192	0.00901174	1.76894				DLAT	0.111897	1.63041	ENSECAG00000033943	0.0381654	1.63825
ZFP14	0.054507	2.10787	ENSECAG00000035495	0.00912024	2.8204				FAM20B	0.113635	2.85493	AP1S2	0.0381748	1.96049
NRIP1	0.0548908	1.69534	ENSECAG00000017042	0.00918055	1.67999				PGM2L1	0.114064	1.84119	ZBTB7A	0.0383704	2.27652
TANC2	0.0553006	2.67308	GDPD1	0.0091907	2.94678				CPT1C	0.114315	2.75696	TACC1	0.0388746	1.77676
DNMT3A	0.0555116	1.91704	RUSC1	0.00969204	3.34345				NAA35	0.114782	1.57075	PGK1	0.0391471	1.57609
ENSECAG00000012830	0.0558243	1.61414	ITGB3BP	0.00985606	2.8947				TMEM168	0.116816	3.45279	ERGIC2	0.0397239	1.74465
ZNF182	0.0564867	1.6658	ENSECAG00000024882	0.00987519	2.41328				CSKMT	0.117807	2.05579	PKMYT1	0.0398073	3.82287
PEA15	0.0568256	2.79878	KDELC1	0.0110776	3.17534				ZNF689	0.119719	1.75528	MRPS26	0.0400481	1.95743
IMMP2L	0.0569542	2.24397	GPAT4	0.011107	1.82014				SLC25A37	0.120387	1.76481	DCAF15	0.0401275	2.36252
ENSECAG00000030951	0.0571677	2.78939	ENSECAG00000036967	0.0111093	2.69904				LRRC41	0.121476	2.1757	PIGY	0.0402313	3.0219
TSPAN4	0.0574728	2.66936	OASL	0.0111289	3.62829				ENSECAG00000005084	0.121663	1.61419	CSF1	0.0405976	4.42518
GFM2	0.0577872	1.62717	PGAM5	0.0112143	2.62999				ZNF283	0.124042	2.02522	SURF2	0.0407488	1.92475
ENSECAG00000018881	0.057875	3.85365	ENSECAG00000038484	0.011286	1.57081				ENSECAG00000017868	0.125041	2.31392	ZNF638	0.0407824	1.53283
HYAL3	0.0579957	1.73168	CTSL	0.0113176	3.37768				NUS1	0.125746	2.62584	MMAA	0.041194	3.75241
TAGAP	0.0580396	1.76653	ENSECAG00000015275	0.0114551	2.16183				HEMK1	0.126135	1.83164	DCPS	0.0424313	1.95417
RRAS2	0.0582676	2.66537	CD2	0.0114942	3.36255				ANKRD54	0.127937	1.79789	DCAF7	0.0427155	1.83575
KLHL25	0.0583156	3.02466	MED18	0.0115942	2.18231				ENSECAG00000035596	0.129793	2.28128	ENSECAG00000038252	0.0427385	2.46172
DUSP10	0.0583766	1.7853	ENSECAG00000017845	0.0118437	3.02559				ASB8	0.133093	2.75255	PMVK	0.0427419	2.23997
TOM1	0.0585373	2.03618	DNMBP	0.0120646	3.5237				GNG12	0.135423	2.12019	ENSECAG00000012455	0.0428344	2.28912
ENSECAG00000018123	0.0586334	1.54701	ENSECAG00000007175	0.012626	3.33905				TIGD6	0.135683	1.50902	ENSECAG00000011998	0.0433291	3.49892
MFNG	0.0592085	3.56963	RPS4X	0.0127666	1.94959				TRIM39-RPP21	0.136974	1.55335	UBE2S	0.0438789	2.5538
RABIF	0.0594361	3.10348							RCAN1	0.138371	1.81678	ABHD14A	0.0447997	1.87754
									ASMTL	0.0453513	3.98337
									FBXO5	0.045591	4.55858
									ARMC8	0.0457199	2.19088
									GNAI2	0.0458977	1.88782
									PTPN4	0.0462339	1.79514
									ZNF574	0.046415	3.08668
									LSM4	0.0464499	1.51693
									FAM204A	0.0465996	1.65946
									MPHOSPH9	0.0478708	2.95362
									DIMT1	0.0485487	3.19312
									COMMD8	0.0489691	1.99949
									TSSC4	0.0494426	1.93371
									RNF10	0.0500465	1.54628
									ZNF146	0.0503021	1.64236
									ENSECAG00000036034	0.05055	1.51168

## Sheet: Mast clust1 vs (2+3+4+5)
Gene symbol	P-value	FDR step up	Fold change	Mast cell cluster 1 vs cluster 2+3+4+5	Enriched GO pathways MC1
FKBP5	0	0	10.8942	Two step Hurdle model (MAST)	Term	p-value (adj)
RGS1	0	0	8.29927		translation	2e-13
RF01871	0	0	7.95805		peptide biosynthetic process	5e-13
EPB41L2	1.93068e-13	2.13686e-11	5.82756		amide biosyntehtic process	3e-12
LTC4S	1.38223e-13	1.60931e-11	5.6861		cellular amide metabolic process	1e-11
LUC7L3	1.27842e-12	1.21926e-10	5.09532
ARID4B	1.27343e-13	1.50214e-11	5.07036
MT-ND2	1.22125e-13	1.4598e-11	4.55849
PNN	1.75887e-11	1.38318e-09	4.48492
ENSECAG00000010661	3.8286e-12	3.39836e-10	4.46022
ENSECAG00000030892	8.83701e-10	4.63297e-08	4.38599
RPS29	1.81227e-09	8.87814e-08	4.2854
CCDC88A	7.40963e-13	7.63532e-11	4.19879
ENSECAG00000025080	3.88923e-11	2.85795e-09	4.04641
AKAP13	6.436e-10	3.51821e-08	3.93294
SF3B1	3.92163e-10	2.26822e-08	3.85909
MHCX1	2.50636e-10	1.49797e-08	3.7347
GNPTAB	3.00161e-09	1.36596e-07	3.6831
PNISR	1.70527e-07	4.60474e-06	3.66498
MT-ATP8	3.86645e-09	1.72451e-07	3.60375
ENSECAG00000035305	5.48739e-12	4.68518e-10	3.56428
ACAP2	1.98508e-13	2.17027e-11	3.50939
RPL5	2.11202e-10	1.29687e-08	3.50576
MATR3	4.02605e-10	2.31369e-08	3.48873
ENSECAG00000038599	1.05805e-10	6.97457e-09	3.48802
CTSD	7.31905e-11	5.04733e-09	3.46863
CLK1	8.57874e-11	5.82639e-09	3.44522
SRRM2	1.38056e-12	1.28924e-10	3.43233
CHD3	2.54994e-09	1.20317e-07	3.41882
ENSECAG00000037749	4.17126e-11	3.04027e-09	3.40047
ENSECAG00000018554	2.22193e-08	7.96785e-07	3.27301
MT-ND5	1.75991e-08	6.49285e-07	3.23335
JADE2	1.43496e-12	1.32623e-10	3.22944
RPS28	1.97975e-12	1.79277e-10	3.22123
HPGDS	1.08099e-10	7.07375e-09	3.21242
SMC3	7.96851e-12	6.67642e-10	3.14794
RBM34	1.95368e-11	1.52302e-09	3.13778
RPL22	3.66287e-07	8.7567e-06	3.13259
ENSECAG00000012023	4.21404e-09	1.85191e-07	3.12734
HDC	1.23859e-11	1.00945e-09	3.11268
HNRNPU	7.51166e-11	5.14061e-09	3.09618
NCL	1.75463e-07	4.70965e-06	3.08655
ENSECAG00000037919	6.72953e-10	3.65638e-08	3.06186
BAZ1B	2.07523e-12	1.86044e-10	3.04915
GABARAP	3.89826e-10	2.26822e-08	3.00274
CTSC	1.11063e-11	9.13471e-10	2.98346
PRRC2C	1.14486e-09	5.83163e-08	2.97673
CNBP	5.34253e-07	1.20949e-05	2.95272
FNBP4	3.66596e-13	3.91254e-11	2.93797
SLC18A2	9.44568e-10	4.89483e-08	2.91558
CANX	3.11189e-07	7.62243e-06	2.89002
ENSECAG00000036766	5.54911e-10	3.10923e-08	2.86612
GATA2	8.32957e-10	4.44492e-08	2.85853
IL1RL1	1.87184e-13	2.09763e-11	2.82319
ENSECAG00000038391	2.26019e-06	4.16926e-05	2.81818
ENSECAG00000029423	7.40048e-06	0.000108231	2.78831
ENSECAG00000031968	3.89541e-09	1.72883e-07	2.77851
PLCB4	4.32561e-06	6.91754e-05	2.77548
ITPRID2	7.13611e-07	1.53051e-05	2.77328
ARGLU1	7.89591e-13	8.04395e-11	2.74616
ENSECAG00000004031	1.46746e-08	5.52763e-07	2.74435
LYST	2.71872e-08	9.52084e-07	2.69368
TRIP11	6.0791e-06	9.22839e-05	2.67997
RPS20	1.82323e-10	1.14303e-08	2.65593
MITF	5.19969e-06	8.1353e-05	2.65063
NAP1L1	4.10754e-07	9.63981e-06	2.63399
PDCD4	9.01948e-09	3.54648e-07	2.60983
ENSECAG00000032900	1.68943e-12	1.54548e-10	2.60835
RGS13	1.85327e-10	1.15379e-08	2.60352
ENSECAG00000035044	7.19425e-14	9.084e-12	2.60275
HNRNPH1	1.22187e-05	0.000163007	2.58314
EIF4G2	2.96091e-08	1.01315e-06	2.58186
BCLAF1	5.71216e-07	1.28024e-05	2.54963
ENSECAG00000026905	9.85691e-07	1.98905e-05	2.5472
LPIN1	6.07004e-11	4.28488e-09	2.52523
AHNAK	1.10197e-08	4.2767e-07	2.51349
EIF4A2	9.29701e-13	9.26085e-11	2.5091
MT-ATP6	6.19409e-06	9.36426e-05	2.49043
NUB1	8.98658e-11	6.05749e-09	2.48615
EMILIN2	8.31051e-08	2.47521e-06	2.48156
C7H11orf58	2.35018e-09	1.1267e-07	2.47777
LARP7	2.13166e-05	0.000258247	2.47593
MYO5A	2.2368e-08	7.98921e-07	2.46909
TXNIP	7.21267e-05	0.000692308	2.4536
ACSL4	7.57922e-10	4.06872e-08	2.44873
TOP2B	8.90237e-09	3.51585e-07	2.43394
PRKAG2	7.61489e-09	3.07405e-07	2.43069
ENSECAG00000027676	1.62197e-06	3.07421e-05	2.41283
IQGAP1	0.000282771	0.00206268	2.41118
NSRP1	5.60844e-07	1.26014e-05	2.40956
ANXA1	2.56587e-05	0.000299909	2.40788
FXR1	4.50018e-08	1.46174e-06	2.40427
AKAP9	2.24138e-05	0.000269357	2.39088
EEF1B2	2.51037e-07	6.37547e-06	2.38079
PSTPIP1	5.74267e-08	1.80011e-06	2.37544
ZNF292	1.45882e-10	9.40886e-09	2.34461
ENSECAG00000034134	2.02061e-14	2.66393e-12	2.34011
SLU7	9.37816e-07	1.93276e-05	2.33822
HNRNPA2B1	2.33825e-06	4.28679e-05	2.33173
ENSECAG00000024902	2.6033e-09	1.22191e-07	2.32395
BRD7	9.16324e-08	2.68459e-06	2.31394
EIF2AK4	2.88229e-08	1.00154e-06	2.29768
KMT2E	2.15854e-10	1.30752e-08	2.29692
ENSECAG00000021705	8.48849e-07	1.78219e-05	2.29583
PHIP	9.14789e-07	1.8984e-05	2.29533
MACF1	2.63619e-06	4.67064e-05	2.29124
UBXN1	1.17703e-07	3.34987e-06	2.28557
CCDC186	2.39848e-06	4.3793e-05	2.26725
GOLGB1	6.11736e-07	1.35079e-05	2.26361
U2SURP	4.22315e-06	6.82172e-05	2.26238
PEBP1	2.43882e-09	1.16298e-07	2.25476
BDP1	3.60469e-06	6.00671e-05	2.24724
RPS5	7.64656e-09	3.07405e-07	2.24556
CHD1	1.25729e-05	0.000166462	2.23614
BPTF	6.08364e-06	9.22839e-05	2.23511
ENSECAG00000039232	1.74412e-07	4.69552e-06	2.23191
CYTH3	9.04604e-07	1.88162e-05	2.22721
CASP8AP2	3.39385e-07	8.24549e-06	2.22642
TMF1	3.79751e-07	9.00653e-06	2.22587
RAB44	1.28043e-09	6.37723e-08	2.22515
RPL13	1.09957e-06	2.17128e-05	2.22213
CCNI	4.18535e-05	0.000445036	2.21763
PTPRE	1.17587e-06	2.30168e-05	2.2104
CALCOCO2	0.000362432	0.00251486	2.20673
HNRNPM	5.49898e-07	1.24177e-05	2.19749
ENSECAG00000027699	0.000201006	0.00157657	2.19749
ENSECAG00000013303	4.57496e-08	1.48067e-06	2.19345
H3F3B	1.17915e-08	4.53693e-07	2.18928
NUFIP2	3.65116e-06	6.03924e-05	2.18911
HSP90AA1	9.65783e-08	2.79298e-06	2.18127
WSB1	1.02968e-06	2.06511e-05	2.1795
ENSECAG00000001455	3.8192e-08	1.27758e-06	2.1666
PSME1	0.000160454	0.00133686	2.16637
CD44	4.59517e-07	1.05811e-05	2.16246
PAIP2	6.0468e-08	1.88228e-06	2.15707
ENSECAG00000016028	1.68581e-08	6.27109e-07	2.14694
NUCKS1	4.88814e-05	0.000502548	2.14693
KIF21A	4.54465e-06	7.19836e-05	2.14397
GGNBP2	2.11151e-06	3.92732e-05	2.14155
ZC3H13	2.36494e-05	0.00028119	2.13948
DSE	2.56966e-06	4.5982e-05	2.13596
MS4A2	0.000132013	0.00114559	2.13326
TUT7	5.9776e-07	1.32841e-05	2.12629
DDX17	1.24557e-09	6.27331e-08	2.12568
HMGCS1	4.96651e-06	7.79768e-05	2.12189
RPS25	1.25891e-05	0.000166462	2.12062
RPL23A	2.13112e-07	5.52182e-06	2.11726
FNBP1	4.34117e-06	6.92501e-05	2.11672
RBM26	2.95008e-08	1.01315e-06	2.10996
SRRM1	1.6482e-06	3.11076e-05	2.10782
RPL35A	1.0148e-05	0.00014105	2.10445
ENSECAG00000016939	0.000205685	0.00160624	2.1033
ASH1L	1.45597e-06	2.79502e-05	2.10157
AOAH	5.52289e-09	2.3355e-07	2.101
B4GALT6	3.62796e-06	6.02309e-05	2.10093
PRPF4B	1.23142e-07	3.49357e-06	2.10071
RPL10A	3.62176e-06	6.02309e-05	2.09132
FCER1A	6.32086e-09	2.62345e-07	2.08435
ND1	5.44091e-08	1.7115e-06	2.08419
NIPBL	0.000462182	0.00300686	2.08313
ENSECAG00000035053	0.000229016	0.00174711	2.08306
RPS13	8.78447e-09	3.48463e-07	2.08202
HNRNPD	2.27761e-07	5.85064e-06	2.07999
ENSECAG00000011389	2.35055e-08	8.36216e-07	2.07924
ENSECAG00000036214	1.5016e-07	4.11678e-06	2.07849
ENSECAG00000028173	1.40594e-08	5.31827e-07	2.07574
EEF1G	1.27026e-09	6.36192e-08	2.07525
YTHDC1	3.41223e-06	5.77182e-05	2.07439
ENSECAG00000031156	2.14818e-10	1.30752e-08	2.06195
VEZF1	3.36079e-06	5.69555e-05	2.05639
ANXA5	9.08598e-05	0.000844977	2.0512
DDX21	0.000413587	0.00277479	2.04625
PHF3	4.72831e-08	1.51906e-06	2.04553
WAPL	3.45591e-05	0.000382496	2.04176
DDX5	1.41135e-05	0.000182843	2.04159
SNW1	5.15588e-13	5.41637e-11	2.0351
CELF2	9.46013e-05	0.000872531	2.03265
FOXP1	3.36313e-11	2.51254e-09	2.03259
CCAR1	0.000368675	0.0025444	2.02844
TENT5A	3.48131e-07	8.39628e-06	2.02777
CYP51A1	9.51457e-08	2.76046e-06	2.02603
DEK	8.51785e-08	2.52489e-06	2.02433
RAD50	3.49383e-07	8.39628e-06	2.02059
CAST	0.000425938	0.00282645	2.02006
USP8	8.51829e-05	0.000798812	2.01866
VPS13C	1.67948e-06	3.15651e-05	2.01544
ENSECAG00000039132	0.000798487	0.00464091	2.01461
ENSECAG00000005186	8.08011e-06	0.000116836	2.01405
RHEX	1.11049e-06	2.18323e-05	2.00461
SARS	2.46853e-08	8.7472e-07	2.00334
S100A10	3.66374e-15	5.56702e-13	-2.25677
ENSECAG00000031569	0	0	-2.26722
MYL6	5.19584e-13	5.41637e-11	-2.39083
S100A6	0	0	-3.23364
ENSECAG00000003925	0	0	-3.47405

## Sheet: Goblet vs Mast cells
Gene symbol	P-value	FDR step up	Fold change	Club/goblet vs mast cells
CLCA1	0	0	823.287	Two step Hurdle model (MAST)
VMO1	0	0	355.851
TFF3	0	0	259.935
ENSECAG00000030855	0	0	246.332
SCGB1A1	0	0	218.587
ENSECAG00000028908	0	0	57.3208
ENSECAG00000011718	0	0	28.6504
ENSECAG00000000778	0	0	22.998
ALDH1A1	0	0	21.8645
ENSECAG00000020462	0	0	21.7027
DEFB1	0	0	21.3713
FXYD3	0	0	18.5116
WFDC2	0	0	16.5476
S100P	0	0	15.6627
SCIN	0	0	13.3774
ENSECAG00000023336	0	0	9.16555
ENSECAG00000014407	0	0	7.6718
ENSECAG00000009766	0	0	7.54413
SCGB3A2	1.9984e-12	1.05563e-10	7.29262
ENSECAG00000013869	0	0	7.0292
TPT1	0	0	6.99372
S100A6	0	0	6.87628
AGR3	0	0	5.72502
ENSECAG00000040209	7.88258e-15	5.28251e-13	5.71897
CYP2F1	0	0	5.67586
PRDX6	0	0	5.59594
ENSECAG00000021292	1.11022e-16	8.37799e-15	5.36884
RPL10A	9.10383e-15	6.05573e-13	5.35576
ENSECAG00000039232	3.83912e-10	1.65747e-08	5.2573
ALDH2	0	0	5.13437
PDCD4	9.43737e-08	2.78775e-06	-5.0413
EQMHCB2	0	0	-5.13626
AKAP13	1.34507e-07	3.92167e-06	-5.23147
FOXP1	1.96028e-08	6.35499e-07	-5.27374
TSPO	6.33583e-08	1.90287e-06	-5.29149
CD84	1.10578e-07	3.2557e-06	-5.30493
CYTH3	5.64499e-08	1.71837e-06	-5.3065
ENSECAG00000013303	6.89916e-09	2.47818e-07	-5.43451
LGALS3	6.67366e-08	1.99101e-06	-5.49489
SH3BGRL3	1.58091e-08	5.21932e-07	-5.62941
ITPRID2	1.67904e-08	5.48282e-07	-5.72168
CANX	1.09806e-08	3.76357e-07	-5.74233
ITM2B	1.26939e-09	5.02165e-08	-5.88993
GOLGB1	3.96939e-09	1.49769e-07	-5.89953
MT-ND2	1.07888e-09	4.28687e-08	-5.94262
SON	1.15495e-08	3.94352e-07	-5.96965
SYNE4	7.38964e-10	3.03009e-08	-5.97536
MACF1	6.09724e-09	2.20779e-07	-6.11224
MITF	1.4476e-08	4.83573e-07	-6.13069
Mitochondrial reads percent	0	0	-6.13573
CAPG	4.01797e-09	1.50968e-07	-6.17262
ALOX5	1.45709e-06	3.48925e-05	-6.25328
CCDC88A	4.99279e-09	1.83751e-07	-6.34409
PLCB4	5.22972e-08	1.61384e-06	-6.35713
2022-09-11	2.80813e-09	1.07765e-07	-6.36177
BHLHE40	6.77727e-09	2.44417e-07	-6.37225
ENSECAG00000038391	4.4586e-09	1.66134e-07	-6.41373
ALOX5AP	2.45642e-09	9.54918e-08	-6.49105
KMT2E	2.23138e-09	8.75013e-08	-6.5991
LUC7L3	2.44583e-09	9.54918e-08	-6.65462
SH3KBP1	2.68741e-09	1.03575e-07	-6.67785
CYP51A1	2.94118e-09	1.12391e-07	-6.75201
MT-ATP8	6.64602e-12	3.37182e-10	-6.75621
CST3	3.17355e-11	1.53218e-09	-6.78831
HNRNPH1	3.69891e-10	1.60465e-08	-6.84941
MT-ND5	2.49301e-12	1.29406e-10	-7.5987
PRRC2C	2.06509e-10	9.22612e-09	-7.79098
EMILIN2	7.06606e-10	2.95131e-08	-7.81238
AKAP9	4.29885e-11	2.05339e-09	-8.67772
S100A10	1.95399e-13	1.1248e-11	-9.36814
HPGDS	1.48389e-10	6.72997e-09	-9.64532
LRRFIP1	7.55396e-13	4.16163e-11	-10.0786
GATA2	3.39587e-11	1.63075e-09	-10.401
LMO4	9.80327e-14	5.75381e-12	-10.4088
RHEX	9.16798e-11	4.22197e-09	-10.5439
TPM3	6.55032e-15	4.42269e-13	-10.9634
PNISR	9.4813e-14	5.60145e-12	-11.616
CTSH	2.44249e-15	1.71356e-13	-12.352
RF01871	1.40998e-14	9.17511e-13	-12.4976
ENSECAG00000027699	0	0	-13.3096
DDX5	0	0	-13.5846
DBI	0	0	-13.9732
TLN1	1.9984e-15	1.41304e-13	-14.3661
CLINT1	0	0	-14.9622
ENSECAG00000037749	0	0	-15.1362
EPB41L2	3.33067e-16	2.47185e-14	-15.6136
ARHGDIB	0	0	-17.3807
FCER1G	0	0	-18.5631
ENSECAG00000031569	0	0	-20.4662
MT-CO1	0	0	-21.5025
MT-ATP6	0	0	-22.1225
ARL6IP5	0	0	-23.8477
Eqca-2	0	0	-23.9999
GCSAML	1.9984e-15	1.41304e-13	-25.3559
ENSECAG00000039132	0	0	-26.1161
ACSL4	0	0	-27.6099
LTC4S	0	0	-30.6341
VIM	0	0	-41.9452
LGALS1	0	0	-42.3919
TXNIP	0	0	-46.8325
S100A4	0	0	-47.242
GNPTAB	0	0	-47.6455
LAPTM5	0	0	-55.8786
ENSECAG00000037919	0	0	-79.4039
FCER1A	0	0	-90.7223
SRGN	0	0	-105.531
MS4A2	0	0	-609.879
RET	0	0	-745.643

## Sheet: Neutrophils
Cluster markers (Compute Biomarker, Partek Flow, every cluster compared with all other, t-test)
N1	N1 p-value	N1 FC	N2	N2 p-value	N2 FC	N2	N3 p-value	N3 FC		Enriched GO pathways neutrophil clusters (g:Profiler)
CLIP1	2.47832e-17	2.77109	IDO1	6.85526e-84	10.4626	IFIT3	4.98756e-124	7.71225		N1		N2		N3
MSMO1	1.27435e-13	5.73102	ENSECAG00000021220/GBP5	2.62628e-83	13.3783	ENSECAG00000004433/IFIT1	1.05286e-93	6.34957		Term name	P adj	Term name	P adj	Term name	P adj
DUSP1	2.60001e-11	2.13851	PLEK	7.36924e-66	4.66244	ENSECAG00000033029	3.35805e-79	4.61553		regulation of protein metabolic processes	0.0009	Immune system response	3e-10	response to virus	1e-27
ENSECAG00000003192/FTL	7.72828e-11	1.85682	IL1B	2.84279e-56	4.59502	IFIT2	3.35012e-74	4.06786		regulation of proteolysis	0.03	response to interferon gamma	0.0001	response to other organims	1e-19
ENSECAG00000032321/PGLYRP1	5.18408e-10	5.45289	ENSECAG00000019309	2.87866e-45	4.69416	SAMD9L	1.0795e-59	4.51092		regulation of catalytic acitvity	0.02	cellular response to interleukin-1	0.0004	innate immune response	3e-12
RF01871	9.5266e-10	1.93144	PDE4B	5.40833e-44	6.48663	ISG15	2.21431e-58	4.15506		chemokine(C-X-C motif) ligand 2 production	0.045	response to cytokine	0.001	interferon-beta production	1e-09
HMGCS1	2.56686e-08	4.05287	P2RY13	1.90077e-41	5.92223	HERC6	6.68093e-54	5.9867
AMDHD2	4.51138e-08	1.63818	ENSECAG00000022992/CCL4	3.24362e-35	4.62919	ENSECAG00000032818	1.82466e-45	11.5302
EIF4A1	5.07161e-07	3.26893	DDX58	5.88831e-28	3.67046	PLAC8B	2.5846e-45	7.74255
ENSECAG00000035967/SERPINE2	6.69417e-07	1.7262	SOD2	5.66471e-27	2.43287	SAMD9	1.29915e-38	2.8164
ENSECAG00000035305	1.00616e-06	1.99817	SAMSN1	6.84821e-27	2.36122	IFI6	2.9096e-38	3.35458
ENSECAG00000031100/BRI3	1.13562e-06	2.60246	PNRC1	2.29966e-26	2.2022	MX1	9.03626e-38	6.09647
NCF2	1.32256e-06	3.37587	ACOD1	2.49884e-24	2.59355	HERC5	1.79638e-34	8.40417
TSC22D3	1.96694e-06	2.8497	GBP6	1.23488e-22	7.94688	APOBEC3Z1B	2.94465e-29	5.81738
SLA	2.5687e-06	1.87454	IER3	3.57684e-21	2.98979	ZNFX1	2.59498e-20	3.30038
HMGB1	2.71495e-06	2.35083	ENSECAG00000027864/IL1RN	4.9769e-21	2.77824	RNF213	2.92582e-20	4.88638
NFE2L2	3.09476e-06	2.7747	SNX10	9.53642e-21	1.9425	PXK	8.95297e-20	3.22419
VSIR	3.48726e-06	2.31779	GBP5	1.28387e-20	6.88858	IRF7	2.44063e-19	4.43284
FTL	5.05262e-06	1.69652	STAT1	1.76093e-20	3.82548	OAS3	1.61554e-15	5.72294
OAT	7.11266e-06	3.12313	ENSECAG00000002023	1.16227e-19	2.21556	OAS1	8.44413e-14	4.69606
ENSECAG00000005186/HMGB1	8.35826e-06	1.76865	SLC2A6	1.02337e-18	4.41947	TXNIP	6.08237e-13	1.68394
SORT1	1.12522e-05	8.25267	NFKBIA	5.85981e-18	2.31904	OAS2	1.69771e-12	3.65114
TBC1D9	1.38623e-05	3.13894	WARS	2.01163e-17	3.90344	PHRF1	2.4346e-12	4.23886
TALDO1	2.15897e-05	1.96147	CASP3	3.58051e-17	2.38155	IRF9	2.59503e-12	2.84161
SPAG9	2.48255e-05	6.37105	ENSECAG00000000168/IL1B	4.8034e-17	4.27749	DDX58	3.05045e-12	1.56202
KLF6	2.86472e-05	2.27581	TNIP1	1.21555e-16	2.29125	ENSECAG00000000910	3.45613e-10	2.53489
JAML	3.08796e-05	1.99779	NMI	1.79714e-15	2.04217	ENSECAG00000003563	6.62471e-10	5.51611
CYP51A1	5.18414e-05	3.03505	STX11	1.60886e-14	5.22165	ZCCHC2	1.03838e-09	3.11227
ENSECAG00000016673/PPIA	5.27957e-05	2.02676	TLR4	3.44605e-14	2.06312	IFI44	1.40865e-09	6.00937
FAM214A	5.56234e-05	2.42246	NUB1	6.05691e-14	1.94565	CMTR1	7.45502e-09	7.51656
SC5D	5.82215e-05	2.22969	IRF1	1.20038e-13	4.99517	EIF2AK2	8.97165e-09	2.74962
KLF4	6.03713e-05	11.5891	PLAUR	1.84237e-13	3.212	SP110	2.36945e-08	4.49559
JUN	8.01963e-05	3.07771	CCRL2	1.87623e-13	1.73907	B3GNT2	7.35127e-08	2.68971
SMPD1	9.25819e-05	3.18469	EGR1	2.118e-13	6.61934	ZC3HAV1	1.88805e-07	4.19843
CTSD	9.45632e-05	3.38904	PSTPIP2	2.62518e-13	7.84482	DHX58	3.03206e-07	5.77563
FRG1	0.000107937	2.36241	CASP7	8.12048e-13	4.95547	ENSECAG00000036511	3.50799e-07	5.27592
PTPRE	0.000108511	1.61977	PSMB9	2.15591e-12	3.65657	ENSECAG00000016018	6.45045e-07	3.67485
ATP2B1	0.000138266	2.14945	ENSECAG00000038866/PTX3	1.57392e-11	6.1639	ENSECAG00000033866	1.50485e-06	2.74103
EIF4EBP1	0.000149458	7.25197	ACSL5	3.65173e-11	5.48971	SELL	1.52954e-06	1.51145
ANKRD12	0.000156674	1.7391	BIRC3	4.20763e-11	3.15171	ENSECAG00000032598	2.60488e-06	5.44737
IDI1	0.000173975	3.81544	ENSECAG00000009285	9.28083e-11	3.6836	IVNS1ABP	3.29668e-06	1.64962
CXCR4	0.000180813	2.20737	FGR	3.80037e-10	1.76987	EFCAB14	5.18127e-06	3.04677
TG	0.000195397	2.28996	PTPN1	3.77822e-09	2.81934	TLR8	7.94934e-06	4.15109
EMP1	0.000198408	5.04177	EHD1	8.21053e-09	2.27653	CNOT6L	9.96293e-06	3.77162
ANXA5	0.000214199	2.03924	TFEC	1.46546e-08	9.44223	PARP14	1.04997e-05	2.1764
MAPRE2	0.000217131	3.12159	MR1	1.54876e-08	6.09905	MX2	1.34912e-05	3.79716
ENSECAG00000033997/CCNG2	0.000220737	2.59682	ENSECAG00000001949	1.59068e-08	2.02043	ENSECAG00000004031	1.37536e-05	1.68757
ENSECAG00000031074	0.000295559	2.06559	TAGAP	3.016e-08	2.5368	IFI44L	2.51769e-05	3.14288
WBP4	0.000320488	2.44216	MAFF	3.61744e-08	2.9445	XAF1	4.4657e-05	3.01541
ATP6V1G1	0.000338129	2.21563	TAP2	5.01188e-08	2.67067	BAZ2B	6.42908e-05	1.59557
LDLR	0.000350054	2.53868	STEAP4	5.3357e-08	3.07635	TRAFD1	0.000108139	3.18656
UBAP2L	0.000353682	5.55111	PLSCR1	5.34844e-08	2.98914	PARP12	0.000126248	4.04378
NSMAF	0.000366237	3.70896	PRDM1	5.45588e-08	4.24012	ENSECAG00000023195	0.000129748	3.46522
SDCBP	0.000382118	2.29882	FYB1	2.93429e-07	3.22807	CREBBP	0.000154123	2.17892
TMEM43	0.000399913	2.90884	TAP1	3.67787e-07	4.29297	ITM2B	0.000197644	2.10003
CD68	0.000408205	1.77453	LIMK2	3.86833e-07	2.05865	TRIM22	0.000251485	2.46713
EML4	0.000418365	1.60426	CXCL8	5.31753e-07	1.85336	TRIM69	0.000257704	2.45652
ENSECAG00000035596/TNFRSF1A	0.000428103	2.95137	KCNJ2	6.43913e-07	4.06246	DTX3L	0.000298638	2.46051
ENSECAG00000009507/VPS26A	0.000546789	2.80628	LPCAT2	7.14479e-07	4.32808	TRIM26	0.000314407	6.67635
MBP	0.000576522	2.02384	TANK	7.88969e-07	1.82791	ZBTB8OS	0.000325857	4.26223
NANS	0.000600118	2.20705	NFKB2	8.96625e-07	3.10652	AGPAT3	0.000405276	5.85723
KLF13	0.00061608	2.72246	TNFSF10	1.30718e-06	1.96856	PHF7	0.000417843	9.00678
REEP3	0.000662952	1.545	MOGAT1	1.5985e-06	3.87794	LAMTOR2	0.00041983	1.81948
ACIN1	0.000668904	1.52236	EQMCE1	1.75522e-06	1.51225	ENSECAG00000021225	0.000434069	6.40277
ATP6V1F	0.000676355	2.62193	CD38	2.45148e-06	5.24378	USP25	0.000436512	2.5144
MAGOH	0.000781793	2.84384	TNFAIP2	3.42454e-06	3.94039	TRANK1	0.000527972	2.34091
ENSECAG00000014904	0.000802367	2.40826	FGD4	3.46958e-06	2.35777	IL15	0.000644445	2.30876
RNF20	0.000856763	2.83142	ENSECAG00000007417	3.58424e-06	2.1181	TNFSF10	0.000647518	1.56057
SOAT1	0.000864629	4.95059	TOP1	5.44914e-06	1.93556	HSH2D	0.000671021	3.97399
SARNP	0.0008734	2.42692	HSD11B1	5.46807e-06	1.77563	ENSECAG00000038484	0.000673951	2.9475
ENSECAG00000009892	0.000943298	2.2114	CLPX	7.25222e-06	6.38311	CDCA7L	0.00123992	8.84439
NT5C3A	0.000997106	1.92303	FCAR	1.11593e-05	1.81159	ZC3H11A	0.00129188	1.79381
HNRNPF	0.00101581	2.36058	RABL6	1.33693e-05	1.9633	ENSECAG00000034815	0.00146219	12.78
SLPI	0.00106318	1.69619	SMU1	1.42562e-05	2.5589	ENSECAG00000000968	0.00148366	2.53617
ZFAND2A	0.0010916	10.162	ENSECAG00000028459	1.55733e-05	4.55848	APOBEC3Z2A-Z2	0.00151286	3.02583
SEC31A	0.00109306	4.61843	UPP1	1.61759e-05	2.02081	ZFP36L2	0.00155776	2.28154
ACTN1	0.00111995	4.39043	ADK	1.79381e-05	2.47566	ANAPC10	0.00160294	9.19453
DMXL1	0.00112353	3.27392	MTHFD2	1.87214e-05	2.47939	IPO8	0.00162893	10.9849
IFNAR1	0.00120677	2.42726	CLEC2B	2.04422e-05	2.08327	FEM1B	0.00163038	6.62503
SPRTN	0.00120947	2.19021	RGS18	2.30114e-05	2.33946	SNTB2	0.0016493	7.09948
GGNBP2	0.00122626	1.82062	HIP1R	3.59011e-05	2.57124	ENSECAG00000036214	0.00186681	2.34876
TPM3	0.00125334	1.63809	PSMB10	3.82855e-05	2.53186	ENSECAG00000039788	0.00193758	7.91047
GABARAP	0.00138979	1.72155	ENSECAG00000006663	4.08168e-05	2.111	HSD17B11	0.00209622	1.91261
GNB1	0.00140126	1.85077	TAPBPL	4.79506e-05	2.76802	USP16	0.00214599	2.7384
SH3BP5	0.00146981	6.38188	HNRNPR	5.36905e-05	2.26931	ENSECAG00000001514	0.00225218	2.38807
DYNLT1	0.00152925	2.17749	ENSECAG00000033034	5.48659e-05	2.25441	TTC21A	0.00225873	9.14341
RHOA	0.00181039	1.88417	PIK3AP1	5.90303e-05	2.54924	DAXX	0.0023342	3.97569
KPNA3	0.00210628	4.32381	ACAP1	8.29535e-05	3.42856	ARID4B	0.00234279	2.02441
AKAP13	0.00213194	1.70009	BCL3	8.90826e-05	2.08719	ZNF394	0.0023481	3.33113
SMARCC2	0.00224804	3.5576	SLC25A28	8.92698e-05	2.7482	PREB	0.00240523	5.85976
HMGCR	0.00228508	3.18469	CA12	9.78208e-05	2.58933	TMEM140	0.00321052	2.65306
GPCPD1	0.00249884	1.79786	EPSTI1	0.000118151	2.6459	PGD	0.0033084	1.55368
SLC26A2	0.00264776	12.3442	SKAP2	0.000134331	1.83286	GAB2	0.00332212	2.05946
ALOX5	0.0026995	3.57518	CASP4	0.000135345	1.87646	IFI35	0.00366939	2.40713
FBXW7	0.00276883	1.85166	BATF3	0.000147827	2.87449	ATP5MC2	0.00383328	1.98911
PATL1	0.00280186	3.11954	HHEX	0.000147984	4.02919	NMI	0.00391306	1.60864
PDCD5	0.00280311	6.26862	WDR1	0.000148948	1.78326	OMG	0.00410589	1.8846
CSGALNACT2	0.00283326	2.77639	MARCKSL1	0.00015652	3.34756	LCP2	0.00435084	2.1383
CLK1	0.00289002	1.59562	ATP6V1A	0.000198396	2.6081	MGAT4A	0.00449767	2.26396
CSDE1	0.00293409	1.71063	MECR	0.000200533	1.55137	ATIC	0.00459161	3.85572

## Sheet: DC clusters
Cluster markers (Compute Biomarker, Partek Flow, every cluster compared with all other, t-test)
Activated/Migratory DCs	p-value	FC	Monocyte-like	p-value	FC	cDC2	p-value	FC	nd.1	p-value	FC	cDC1	5 p-value	FC	nd.2	p-value	FC
CCR7	0	102.176	ENSECAG00000024882	4.47188e-80	5.44734	FCER1A	2.28116e-113	8.71615	RPS10	1.56339e-07	1.6854	ENSECAG00000024996	9.69788e-143	46.1022	ENSECAG00000033316	1.03785e-31	14.6869
LAMP3	3.10117e-298	60.555	ALDH1A1	9.95814e-47	3.98174	CD1A4	6.92676e-86	4.44932	EIF3A	5.50844e-07	1.69273	IRF8	8.78226e-101	9.25097	CD79A	2.48886e-23	39.2254
FSCN1	8.77256e-261	39.6714	ATP1B1	3.6865e-44	3.03109	SPEF2	6.73233e-72	6.13695	DQA	1.54664e-06	1.8552	ENSECAG00000014585	1.19655e-62	7.10381	CXCR6	2.35545e-21	38.4951
IDO1	2.41764e-178	189.44	CD14	8.42963e-44	2.06254	CLEC10A	2.38561e-68	7.91531	RPLP0	1.2827e-05	1.56071	LRRK2	2.65196e-61	17.211	CD3G	6.54649e-16	12.1712
SAMSN1	1.18083e-160	10.0309	MS4A7	2.21486e-43	3.35899	CD207	2.20937e-54	7.01101	RPL35A	2.69044e-05	3.64156	MT3	6.37417e-60	13.4373	ENSECAG00000031522	9.30592e-15	130.962
LY5	9.48052e-157	10.4191	CD68	3.34272e-42	2.22863	CD1E1	4.41482e-45	3.75084	DBNDD2	0.000250211	4.56781	CPVL	4.32715e-57	5.89926	ENSECAG00000029287	2.28267e-14	9.67636
BCL2A1	1.42761e-142	10.1919	SELENOP	4.15404e-35	5.31625	CD1A3	2.81659e-44	12.714	ENSECAG00000019719	0.000272936	2.51827	NEXN	5.28631e-53	20.2189	ENSECAG00000000419	1.69785e-12	12.7018
RALA	3.82714e-130	10.3089	LYZ	2.02414e-34	4.03936	S100A6	1.3997e-41	2.03933	SKAP2	0.000316881	5.29755	GM2A	2.79138e-51	5.15836	PTGDR	6.89421e-12	21.5212
PLA2G7	5.33912e-126	14.4406	ABCA9	1.95021e-32	14.6578	ARHGDIB	4.92292e-38	1.5445	ENSECAG00000039232	0.000344692	2.6927	ID2	6.78125e-48	9.51568	ICOS	1.2061e-11	15.6063
NUB1	8.24676e-113	8.90937	FCER1G	2.4941e-32	1.59817	PLVAP	4.3786e-37	8.53543	PSME2	0.000467002	1.67271	PECAM1	1.98528e-46	7.40267	LTB	1.34983e-11	11.2717
CD83	4.91542e-108	10.8096	LAMP1	7.0545e-32	1.62873	CD1A1	6.79901e-36	5.5362	ABCA6	0.000494331	4.86079	TCTN2	1.34805e-43	16.7398	CWH43	8.13528e-11	38.8082
STK4	4.31556e-102	6.93653	MSR1	4.25633e-31	2.71334	SLAMF9	3.81029e-35	5.51436	CALCOCO2	0.000563153	4.6372	CLNK	8.85681e-36	23.2724	DLEC1	1.08833e-10	16.6874
MAP4K4	6.5762e-100	9.54518	TREM2	2.5631e-30	7.08294	CST3	5.27861e-34	1.56991	CPVL	0.000650416	4.19532	CCND1	4.78135e-35	4.89261	CCDC88C	1.92681e-10	11.5749
GPR183	2.53454e-97	6.88083	PLD3	2.26118e-29	7.77406	DQB	4.07959e-32	2.08648	SRRM2	0.000906169	1.65584	CKB	8.5452e-32	3.18396	NCR3	3.99732e-10	13.3029
RAB8B	5.0897e-96	5.9241	C4BPA	5.12055e-28	2.22535	DQA	2.06659e-31	1.82723	ENSECAG00000007201	0.00105604	2.94658	WDFY4	8.96032e-32	6.54948	ENSECAG00000037853	5.90769e-10	17.8483
CD1E2	3.60107e-92	9.05859	MNDA	3.91574e-27	2.00001	CORO1A	8.91469e-31	1.78852	ARHGDIB	0.0011672	4.8388	CST3	3.90945e-31	6.69579	IL22RA2	6.08414e-10	26.2527
CDKN1A	3.95049e-90	6.79529	ENSECAG00000007681	8.4251e-27	2.31863	ABCA6	2.09194e-30	1.79295	HNRNPA2B1	0.00122363	2.59641	ARHGAP18	7.07777e-31	2.16687	ZNF292	1.97727e-09	5.13043
SERPINB9	9.10381e-88	20.2732	SPP1	1.51784e-26	3.2195	FCER1G	3.77869e-30	1.93621	ENSECAG00000037749	0.00134057	1.53251	ENSECAG00000033359	5.31684e-28	5.0779	SEL1L3	2.03508e-09	8.23791
TANK	4.40525e-87	7.60162	FTL	2.15512e-26	1.87594	DRA	4.24925e-30	2.0774	ARL9	0.00136461	15.1439	BCL6	1.06101e-24	7.77136	CD3E	2.23205e-09	8.15789
MARCKS	6.81086e-87	4.61647	PSAP	2.58131e-26	1.99252	CD74	5.17699e-30	1.86118	ENSECAG00000024095	0.00155445	2.98997	MPEG1	1.34187e-24	6.89702	ABCB1	5.12741e-09	16.0468
IL4I1	1.64143e-83	7.48209	BLNK	4.6659e-26	7.55271	DRB	1.03096e-29	2.03282	TM9SF3	0.00164163	4.76877	ENSECAG00000039338	4.22267e-24	15.0892	CCL5	8.29711e-09	5.32383
BIRC3	3.13591e-83	5.45645	GPNMB	5.14565e-26	3.19173	OSCAR	3.88065e-29	3.18629	ALOX5	0.00260397	5.3819	ENSECAG00000039383	5.19511e-24	3.6469	ARL6IP5	8.96479e-09	4.60717
MARCKSL1	1.07736e-81	15.9951	ENSECAG00000024790	5.8884e-26	2.47253	ENSECAG00000036289	4.13411e-27	1.84278	TSTD3	0.00275765	6.51097	P2RY14	6.94649e-24	10.0097	MAF	1.85082e-08	19.7557
RAB9A	1.33012e-79	40.9702	TCF7L2	1.38892e-25	3.92731	MEF2C	1.00759e-26	2.4084	RGS10	0.0029953	6.71726	PVRIG	9.03461e-24	4.07211	SYNE2	1.95782e-08	6.70267
CLIC2	3.44575e-75	7.88433	C1QB	1.92452e-25	2.13276	IFI30	1.44574e-26	1.88943	APOBR	0.00309763	3.77703	VAC14	9.71191e-24	5.81215	ENSECAG00000019698	2.05799e-08	15.1384
BMP2K	1.02314e-74	7.34398	ENSECAG00000029581	6.31663e-25	3.62101	LAPTM5	1.47571e-26	1.81206	ENSECAG00000035318	0.00354608	1.74022	PLK2	4.77877e-21	6.65879	RORA	3.69512e-08	18.4058
CCDC50	1.45093e-73	7.27038	ENSECAG00000032492	9.60037e-25	2.12719	ENSECAG00000024181	1.50371e-25	8.30552	TBC1D9B	0.0043717	4.28348	RUBCNL	2.38495e-20	12.7732	VNN2	3.83085e-08	7.94347
RGS1	2.65655e-69	5.2947	FAM149A	1.42489e-24	3.96072	AIF1	1.88053e-25	1.77826	CHCHD5	0.00442213	4.25885	ENSECAG00000001923	3.2182e-20	7.69927	IKZF3	4.96269e-08	12.6978
TBC1D4	2.93905e-67	12.644	IFI27	1.98926e-24	1.76812	CD1A2	3.62091e-25	6.0781	HNRNPD	0.00442215	2.20919	CX3CR1	4.9062e-19	7.38995	S100P	5.766e-08	2.88526
ENSECAG00000011715	4.51102e-67	10.6346	ANXA1	3.97046e-24	1.56972	GPR33	6.03186e-24	3.11524	KDM4B	0.00476879	10.827	CCDC186	1.52944e-18	2.42171	SMYD2	5.82237e-08	10.8382
TSC22D1	1.11331e-66	5.69595	NME7	4.19001e-24	8.63437	CSF1R	6.60421e-23	3.27107	IRF5	0.00514115	4.43903	CADM1	2.17159e-18	6.03734	ENSECAG00000028571	6.08229e-08	6.69543
CD274	5.05174e-64	12.782	ENSECAG00000019309	9.21853e-24	2.15423	ABCA10	1.96369e-22	6.18877	HORMAD2	0.00687647	4.40711	SPCS1	2.39202e-18	2.24476	CTSW	6.52701e-08	5.2939
ISG20	1.06888e-63	8.13981	IFI6	9.14008e-23	1.85991	IL1B	3.39587e-22	2.61552	LPAR6	0.0071273	4.45023	CENPQ	4.03972e-18	12.2155	HSPB6	8.13422e-08	11.299
GADD45B	8.54393e-59	8.15671	EMP1	1.519e-22	6.69604	ENSECAG00000009162	3.1473e-21	1.92755	CLEC12A	0.00731767	3.39959	SH3BP1	5.49036e-18	5.7163	LDLR	8.1845e-08	14.006
APPL1	1.69675e-58	3.85692	CD44	1.59758e-21	1.50069	SYNE4	4.58718e-21	1.61691	ALDH1A1	0.00752386	2.79906	RTF1	7.58351e-18	2.35	TMC6	9.25691e-08	13.7069
YEATS4	7.85131e-57	7.98371	HSD17B11	2.79572e-20	2.64554	FGGY	2.04593e-20	2.26394	ENSECAG00000016251	0.00791259	3.63968	MYH10	1.1937e-17	4.95782	ETS1	1.32087e-07	8.76695
LRRK1	8.75623e-57	6.45136	CTSZ	3.58156e-20	1.71111	KCNE3	2.7911e-20	3.23655	RASAL2	0.00858394	3.21694	ENSECAG00000009766	3.08631e-17	22.7054	DDIT3	1.43889e-07	4.99817
ENSECAG00000039645	9.79929e-56	4.39242	ASAH1	5.19925e-20	2.67432	S100A4	2.90617e-20	1.5163	ITGAX	0.0089571	3.72636	ATP6V0A2	6.53817e-17	5.95615	ILT11B	1.65369e-07	8.50156
CEP350	1.05357e-52	3.57078	DAB2	7.69838e-20	2.63969	ALOX5AP	6.02003e-20	2.42503	FAM45A	0.00930003	3.2989	PLOD2	7.84134e-17	13.9672	GATA3	1.67926e-07	10.2876
ENSECAG00000035094	3.31523e-52	4.87899	MAMDC2	1.40084e-19	4.36601	ENSECAG00000033857	7.25183e-20	3.18522	C1H15orf39	0.0097519	5.03488	TMEM144	8.15797e-17	8.82934	ELL3	1.6941e-07	10.5826
REL	2.7458e-51	3.51123	HSD11B1	3.38819e-19	3.25441	RUNX3	1.90075e-19	4.59522	ENSECAG00000018302	0.0102234	5.60473	CHD7	1.28988e-16	4.1418	ENSECAG00000030548	2.86217e-07	8.64956
SIAH2	2.06095e-50	12.0971	ANXA2	1.3979e-18	1.67356	ENSECAG00000040634	6.43924e-19	1.7094	JMJD1C	0.0103718	4.83254	ENSECAG00000036248	2.6438e-16	7.11439	MPP6	3.00841e-07	15.2185
FABP5	9.93866e-50	4.42761	ENSECAG00000021220	1.45447e-18	3.35652	TMEM154	1.09186e-18	2.32148	USP15	0.01069	3.94014	CD74	3.43931e-16	2.3023	APOE	3.10208e-07	2.37257
P2RY10	1.0113e-48	6.05428	AMDHD2	1.52952e-18	1.52807	PIK3R1	2.73166e-18	2.11408	VAPB	0.0107562	3.6206	USP46	3.60617e-16	8.43345	SOCS4	5.39685e-07	7.24244
ZFP36L1	1.68107e-48	3.19437	ENSECAG00000000910	1.82996e-17	1.67332	PECAM1	4.07057e-18	1.58759	FBXO8	0.0110258	4.31945	ENSECAG00000036289	4.3435e-16	2.12901	KLRK1	6.22972e-07	5.58097
OSTF1	1.08444e-47	4.03493	DDX60	4.32463e-17	2.1698	HLA-DMA	4.21598e-18	1.54314	EPB41L2	0.0113615	6.4005	DQB	1.32158e-15	2.6531	PTPRCAP	6.34821e-07	10.7142
SUPT3H	2.68022e-46	11.3335	ENSECAG00000004433	5.60192e-17	2.10985	PAK1	4.26922e-18	1.68446	P4HA1	0.012011	2.88438	ENSECAG00000020136	1.65846e-15	5.39405	MPZL3	6.74788e-07	8.89
TSPAN33	4.11814e-46	21.8774	CPM	5.702e-17	7.4841	LPAR6	1.86323e-16	1.58539	ARMT1	0.0120995	11.5028	ENSECAG00000032131	2.71389e-15	3.82468	CLIC5	7.45717e-07	6.79095
ETV3	5.25701e-46	7.61701	MITF	1.04864e-16	1.99135	ITGAE	3.33456e-16	2.98361	RPS28	0.0122265	2.59806	FNBP1	4.43865e-15	1.86431	C23H9orf135	1.01297e-06	8.92784
ITGA4	7.2262e-46	5.08564	PRNP	1.6781e-16	3.02452	ENSECAG00000022644	3.58448e-16	3.49482	ZFP36L1	0.0122868	1.53476	SLAMF7	5.61219e-15	2.63041	SPTY2D1	1.23228e-06	4.93957
SWAP70	2.5008e-45	6.8673	ENSECAG00000038332	2.79217e-16	2.64794	CD1B1	1.13296e-15	1.78257	HSPA4	0.0125384	3.44844	TEX30	8.34281e-15	9.0213	CD5	1.97205e-06	7.4981
SMAP1	6.04823e-45	4.40052	MECR	4.91868e-16	1.96903	ALOX5	6.52664e-15	1.91755	PPP1CB	0.0128774	1.9237	C1QBP	1.30301e-14	2.12351	INPP4B	2.1295e-06	9.21737
FYTTD1	1.86548e-44	6.33218	HMOX1	2.56134e-15	2.3247	VRK1	7.57875e-15	2.10617	FAM122B	0.0128894	6.46702	RAB27A	2.77872e-14	3.75705	PCNX4	3.23331e-06	3.9986
NFKB1	6.05236e-44	4.64053	GLUL	4.22638e-15	2.03386	ARPC1B	1.05544e-14	1.55025	CTSS	0.0129157	5.32819	FLT3	6.16305e-14	1.79496	RASAL3	3.78837e-06	7.65365
ENSECAG00000033690	8.00825e-44	10.7159	GIMAP7	1.47175e-14	1.61595	ARPC2	1.2168e-14	1.52667	RACK1	0.0130062	3.73227	SMYD4	7.96052e-14	5.83191	ABLIM1	3.94917e-06	13.1047
LIMCH1	1.4368e-43	4.37308	HNMT	1.56269e-14	4.3609	PLD4	1.75353e-14	3.40111	AGPAT2	0.0130298	3.93737	S100A11	1.11904e-13	1.83975	ENSECAG00000001949	4.81932e-06	15.1824
PLXNC1	5.16404e-43	5.69835	COLEC12	1.57144e-14	4.6624	ENSECAG00000000910	1.18378e-13	1.63769	CD3EAP	0.0137396	4.18383	MED12	1.99058e-13	4.91574	CAVIN1	5.01772e-06	4.61468
ATP2B1	6.37922e-43	3.25354	ME1	2.61057e-14	4.5477	EGLN3	1.37134e-13	2.59809	AIF1	0.0142585	3.90774	LAPTM5	2.54192e-13	1.9905	TMEM263	5.79683e-06	7.07556
2023-09-11	4.99321e-42	5.81758	CLEC2B	4.71152e-14	2.10657	CD1C	1.78312e-13	4.52773	LHFPL2	0.0144171	4.05084	2023-03-01	2.6121e-13	4.23701	CD6	6.44769e-06	16.5175
MAP3K14	8.05122e-42	7.14266	PLTP	5.90741e-14	4.66596	DOCK5	5.82411e-13	2.52843	RNF130	0.0144809	4.54481	DRB	4.1889e-13	2.1999	RESF1	6.88695e-06	3.46514
FLT3	4.1694e-41	5.40405	ALDH2	7.35185e-14	2.35142	TPM4	1.84647e-12	1.57864	FGFR1OP2	0.0146904	3.79455	ARPC1B	1.28265e-12	1.72647	ENSECAG00000019269	7.38135e-06	13.2512
ENSECAG00000037934	1.03209e-40	6.71457	CD163	7.35321e-14	1.67308	LAMTOR2	7.55198e-12	2.32122	SPP1	0.014871	3.3248	ACACA	1.8678e-12	12.091	TOX2	1.03335e-05	12.4697
BIRC2	5.10994e-40	6.24124	BLVRA	8.60958e-14	2.55638	IGSF6	1.25562e-11	1.61575	USF2	0.015424	4.13424	DCTPP1	2.41725e-12	3.64739	ENSECAG00000035967	1.29777e-05	7.49099
UBE2I	1.80562e-39	6.44884	ENSECAG00000008826	1.45586e-13	2.27445	CCND1	2.27291e-11	2.38201	ISG20L2	0.0158614	6.17133	RNASE6	4.43641e-12	1.60476	TET1	1.39309e-05	6.2478
SLC38A1	2.06755e-39	7.55522	CD36	1.56948e-13	2.5437	MRC1	3.14734e-11	1.56404	TMEM106B	0.0160295	9.07619	PLEK	5.75683e-12	2.92049	ENSECAG00000023126	1.40653e-05	8.54669
BTG1	5.45074e-39	4.1243	TNFSF10	3.86191e-13	1.58429	SPECC1	3.38468e-11	2.07667	SCARB2	0.0161238	3.19204	NIN	1.97724e-11	1.79517	TUBA4A	1.44432e-05	5.01221
STAT5A	6.41046e-39	6.66868	HTRA1	3.93961e-13	12.1711	YWHAH	3.45209e-11	1.72825	MRC1	0.0161779	3.84489	DQA	2.94687e-11	1.74581	TXNDC5	1.48474e-05	6.04163
KIF2A	1.94582e-38	4.462	ENSECAG00000039479	9.62799e-13	2.03562	TNFAIP8	3.94442e-11	1.85215	SLC16A1	0.0163625	3.9182	ENSECAG00000033923	5.39335e-11	1.85898	LCP2	1.57579e-05	3.91612
CHKA	2.84992e-37	5.04454	DDX58	9.71253e-13	3.19284	HACD4	5.05408e-11	2.60513	SETX	0.0164437	3.70792	DRA	1.01377e-10	1.84908	ENSECAG00000027699	1.60087e-05	2.37319
NR4A3	3.74501e-37	7.55566	ACP5	1.20955e-12	1.65857	ENSECAG00000000893	6.90175e-11	7.79807	LSP1	0.0164891	2.02836	IL2RB	1.09062e-10	5.87491	ENSECAG00000029928	1.81807e-05	1.93597
ABCC5	7.30517e-37	5.65227	TPM1	1.32113e-12	3.54391	OTULINL	1.16568e-10	1.91882	CFL1	0.0167995	2.66033	GPR33	2.08611e-10	2.32538	DDX11	1.97714e-05	6.54915
SLC49A4	7.69892e-37	5.53203	TIMP2	1.61149e-12	2.20069	CLEC5A	1.42254e-10	1.94402	USB1	0.0169356	6.00387	DSE	2.14648e-10	2.19537	RAC2	2.02042e-05	5.51471
RASSF4	1.93099e-36	5.61052	SGMS2	2.25189e-12	5.31225	CLIC1	1.78452e-10	1.97796	GTF2I	0.0169834	3.36849	ITGA6	2.45477e-10	5.50394	EPB41	2.04944e-05	3.59315
ENSECAG00000004415	5.01378e-36	3.52808	GIMAP6	2.52488e-12	2.04557	ENSECAG00000035575	2.09729e-10	1.60758	ARHGAP18	0.0187753	6.339	TGFBI	1.22801e-09	2.87295	NSUN6	2.15829e-05	8.35843
RFTN1	7.29341e-36	4.71945	CAMKK2	2.91042e-12	2.41229	GOLM1	2.17791e-10	1.88938	ENSECAG00000036176	0.018938	5.63854	CA12	1.35518e-09	11.9542	TOR4A	2.9605e-05	6.65735
CD47	7.01259e-35	3.37515	IFIT2	3.70117e-12	1.93055	HHEX	7.83357e-10	3.47025	HSPA9	0.0191884	2.99579	MGMT	2.2719e-09	3.0619	ENSECAG00000038866	3.20483e-05	3.22663
AFTPH	1.16877e-34	5.05802	ZEB2	5.91487e-12	2.59016	ENSECAG00000038794	1.45132e-09	2.99004	STX7	0.0193847	4.84751	GLIPR1	2.41508e-09	1.69976	CD96	3.22592e-05	7.97986
FAM129A	1.8308e-34	3.32344	MRAS	7.90298e-12	3.66356	PVRIG	2.28496e-09	2.79339	ENSECAG00000036419	0.0195046	2.26021	DST	3.26086e-09	1.90991	TAF9B	3.24638e-05	8.10282
ENSECAG00000016018	2.02562e-34	4.04131	APOE	1.22664e-11	1.60092	MAN1A1	2.29888e-09	1.60452	ENSECAG00000002481	0.0201384	1.79347	BATF3	3.67475e-09	1.82187	NOB1	3.37557e-05	5.89412
PCNX1	4.25812e-34	14.9555	TCN2	1.28283e-11	3.73868	ENSECAG00000013393	3.06356e-09	4.80883	ZDHHC23	0.0203751	9.05459	CPNE3	4.38919e-09	2.05153	CEP72	3.39639e-05	9.373
PDCD1LG2	1.43924e-33	12.0427	TLR2	1.54422e-11	2.20569	PDLIM1	1.09041e-08	1.85817	COX17	0.0203883	2.17788	SPAST	4.53356e-09	3.98306	TAF10	3.49748e-05	3.25472
ARHGAP22	3.03573e-33	27.0143	ENSECAG00000022247	1.66589e-11	4.61283	CYSLTR1	1.36295e-08	2.98387	GTF3C3	0.0206788	3.61579	MX1	4.99837e-09	1.92154	SYNE1	3.5217e-05	4.15465
GDI2	5.6796e-33	3.70848	ENSECAG00000029196	2.0414e-11	4.9779	FGD4	2.01478e-08	2.24854	RPS27A	0.0208437	3.00668	UBA3	5.61019e-09	2.48712	TMEM140	4.09833e-05	8.71331
NFKB2	1.37932e-32	5.05276	ENSECAG00000014250	3.5178e-11	5.16276	ERCC3	2.23458e-08	2.43346	GABARAP	0.0208691	1.65634	OSCAR	6.14788e-09	1.97306	RRP1B	4.11085e-05	4.3554
ENSECAG00000037749	1.62855e-32	3.00671	LIPA	4.36215e-11	2.7371	ENSECAG00000034395	5.08951e-08	2.02965	COL4A3BP	0.0211921	3.75384	GOLIM4	6.66106e-09	2.42973	SYTL3	4.29806e-05	6.50309
ENSECAG00000032694	3.13697e-32	17.7488	GTF2A2	4.38193e-11	1.95604	F2R	5.14742e-08	2.60662	ENSECAG00000029423	0.0213612	2.19062	CRHBP	1.00132e-08	4.67723	PRKD2	4.62088e-05	11.9763
ZNF608	1.61526e-31	6.29925	ACO1	4.70713e-11	1.96956	NDUFA3	6.33579e-08	1.76486	HDAC8	0.0217259	8.54127	TRIO	1.09208e-08	2.25649	IGIP	4.85224e-05	9.47042
ENSECAG00000035021	3.55587e-31	3.46919	DRAXIN	4.93465e-11	2.2231	ENSECAG00000036921	9.47407e-08	4.02017	RNMT	0.0217743	3.28545	TSGA10	1.1201e-08	7.71407	RUSC2	5.42245e-05	2.70441
C2H4orf3	3.40675e-30	8.00442	CREG1	6.52075e-11	9.93557	PRC1	1.40263e-07	5.365	ENSECAG00000024902	0.0219833	2.18068	SLC18B1	1.13922e-08	6.58119	ZBTB38	5.44089e-05	3.42131
PSME2	4.56063e-30	2.35043	FTH1	9.77604e-11	1.52996	HCST	2.0107e-07	2.2599	DNASE1	0.0226397	6.84509	RGS18	1.60651e-08	3.24877	SYTL2	5.70029e-05	10.818
TMEM131	1.3408e-29	3.25064	C2	1.2523e-10	5.21974	CLEC12A	3.16829e-07	1.52529	TMEM161B	0.0228307	6.78001	ENSECAG00000038550	1.67056e-08	1.55675	ENSECAG00000006065	5.90808e-05	2.78396
GCA	4.13858e-29	4.72384	SIRPB2	1.7734e-10	3.80653	AIM2	3.46146e-07	1.60438	YIF1B	0.0232598	4.09513	TTF2	1.97186e-08	2.77715	IFNG	5.96298e-05	3.16389
ENSECAG00000009413	5.22743e-29	3.39352	FMN1	2.70878e-10	2.57933	SLCO3A1	3.53614e-07	1.86664	ENSECAG00000033238	0.0236092	1.572	STX3	2.38563e-08	4.19279	PTGS1	5.96298e-05	3.16389
UBD	1.02753e-28	6.71883	ENSECAG00000007598	2.79121e-10	4.47927	DIPK2A	3.99251e-07	1.94546	FASTKD1	0.0246056	3.32947	ENSECAG00000033921	2.5977e-08	5.94736	SH2D4B	5.96298e-05	3.16389
GAS2L1	2.5212e-28	16.3735	SLC16A1	2.86894e-10	1.57797	CASP10	4.04864e-07	2.43416	AGAP2	0.0249184	5.47966	PSTPIP1	3.29051e-08	2.42052	LAT	6.14026e-05	9.38412
SUB1	2.65398e-28	3.01074	DPYD	3.78203e-10	2.25053	FAM49B	4.17763e-07	1.70788	CDC40	0.0251744	3.41766	ENSECAG00000013869	3.29277e-08	7.90371	TBC1D10C	6.63848e-05	8.51784
GPR155	2.73527e-28	7.27253	TNFSF13	5.18843e-10	4.85137	APOBR	4.80686e-07	1.62174	PJA2	0.025694	3.07695	MTSS1	3.79943e-08	3.29213	ENSECAG00000028459	6.92871e-05	6.4744
LSP1	3.82563e-28	2.21435	VIM	6.35096e-10	1.51037	ENSECAG00000020991	5.56205e-07	1.98832	RHBDF2	0.0262838	3.57911	SELL	4.11428e-08	3.24932	CAMK4	7.44874e-05	5.76374
ANTXR2	6.51462e-28	4.79832	CASP4	6.52731e-10	2.01252	RAB24	7.33128e-07	2.30754	IRF2BP2	0.026688	4.55293	RIPOR2	4.40685e-08	2.61195	CPD	7.56302e-05	7.59008
PPM1B	8.21676e-28	7.33511	GSTO1	1.43862e-09	1.61517	TM6SF1	8.97823e-07	1.56711	LDHA	0.0270489	3.42486	ADORA3	4.89477e-08	7.96509	DGCR2	7.5963e-05	5.77345
NDE1	9.42538e-26	4.49747	FKBP5	1.45122e-09	1.76377	CD37	1.11051e-06	1.88761	HNRNPF	0.0276094	3.143	KLHL28	5.03215e-08	3.46963	HCAR1	7.5963e-05	5.77345
SPART	1.27917e-25	4.78969	NCF2	1.47762e-09	2.02072	CXHXorf21	1.27375e-06	3.82165	DDX21	0.0277031	3.34295	PPM1J	5.19791e-08	5.5104	ENSECAG00000003774	8.02846e-05	661.505
GPR157	2.72439e-25	5.75947	PRIMPOL	2.53396e-09	2.92143	PARVG	1.49021e-06	2.17122	PDK4	0.0283153	8.37401	CNP	7.54789e-08	3.88393	ENSECAG00000006711	8.63466e-05	10.3433
EHF	4.33214e-25	7.92361	DCSTAMP	3.07385e-09	5.0683	PSTPIP2	1.4919e-06	3.45091	CELF2	0.0294231	1.69029	OXCT1	7.68168e-08	3.43987	LY49F	0.00010353	6.08679
PLCL1	8.01371e-25	9.28055	KCNQ1	4.06181e-09	3.97849	ANXA11	1.58572e-06	2.16663	ENSECAG00000033923	0.0295298	4.02922	VCL	1.23184e-07	4.58193	TG	0.000107803	14.0404
PKIB	9.6651e-25	2.56878	NPL	4.06903e-09	3.36845	DAPK1	1.73076e-06	2.31483	MEF2C	0.0295991	4.04658	COX15	1.28869e-07	3.62346	ENSECAG00000030258	0.00010867	5.89967
NFKBIA	1.22017e-24	2.74144	SNX10	4.32639e-09	1.83014	RIPOR2	1.91602e-06	2.00029	PECAM1	0.0297174	2.21781	ZEB1	1.3939e-07	2.51174	KCNE1	0.000108776	7.11568
GNL1	3.82281e-24	6.7367	CLEC1A	4.77767e-09	3.82678	PHF10	2.06763e-06	1.96302	SLC46A2	0.0308696	5.20868	TMEM154	1.41319e-07	1.637	OPTN	0.000113677	4.27563
ST3GAL6	5.27866e-24	4.70272	ENSECAG00000007668	6.4147e-09	2.13515	NAGA	2.42751e-06	1.51606	ARHGAP5	0.0311143	3.24992	RAB7B	1.45595e-07	4.61984	ZMAT1	0.000116738	7.55414
SPAG9	9.71866e-24	3.10365	ACP2	9.3116e-09	2.82084	CNPY3	2.63091e-06	2.65079	DNA2	0.0316408	9.59787	SLAMF8	1.54366e-07	3.46692	ENSECAG00000039378	0.000120167	6.4422
PPP1CB	1.08235e-23	2.68435	NAAA	1.08002e-08	2.42917	OPN3	2.66792e-06	2.15507	NBAS	0.0330167	2.83804	BTD	2.03582e-07	5.4886	CXCR3	0.000123611	10.2815
MKLN1	1.10012e-23	6.12929	ENSECAG00000028267	1.3791e-08	3.17555	SEMA4D	2.8613e-06	2.28717	HEMK1	0.0330386	6.43439	YWHAH	2.52037e-07	1.52517	ENSECAG00000013335	0.000128849	7.19567
NRIP1	1.25176e-23	3.80218	TEC	1.90027e-08	3.52545	PIEZO1	4.28954e-06	2.8052	VCPIP1	0.0330433	5.14313	GPC2	3.03311e-07	5.70118	HELZ2	0.000128849	7.19567
COX7A2L	1.67487e-23	3.30222	CCL13	1.93338e-08	13.7021	DDX60L	4.30562e-06	1.71733	P4HB	0.0332472	2.88827	RCAN3	3.12879e-07	2.22129	ENSECAG00000024654	0.000134025	3.64374
IFIH1	1.72904e-23	3.81788	SERPINB8	2.57093e-08	2.44301	AIG1	4.56473e-06	1.86371	ACSF3	0.0334714	4.42856	ENSECAG00000008594	3.44703e-07	3.40528	ENSECAG00000003925	0.000140187	1.55701
PLEKHA1	2.78968e-23	3.26938	GFRA4	3.20568e-08	3.55175	KIF21A	4.89326e-06	7.10835	SOWAHD	0.0336681	6.00885	2023-09-09	3.83617e-07	2.08456	RASA2	0.000148092	4.38013
NINJ1	2.85344e-23	6.32315	GPCPD1	3.40634e-08	2.18461	CLGN	7.14076e-06	3.85587	ENSECAG00000036510	0.0343043	2.51286	ENSECAG00000038313	4.11364e-07	2.75447	ENSECAG00000023881	0.00015257	6.45802
ENSECAG00000009190	3.24818e-23	1.6745	ADAM9	3.98055e-08	1.7751	LMO4	7.62315e-06	2.21154	ENSECAG00000016233	0.0346243	4.01874	BIN1	4.19788e-07	4.94772	LRGUK	0.00015257	6.45802
ANXA3	4.96079e-22	6.49037	ENSECAG00000022716	4.29914e-08	2.94395	SIPA1	7.8205e-06	2.20208	SRP72	0.0348874	3.7831	JUND	4.44533e-07	2.98464	FAM161B	0.000153491	6.82947
MHCX1	7.13562e-22	1.95729	ENSECAG00000020009	4.44417e-08	3.64473	TSPAN17	8.13976e-06	3.05208	RBM5	0.0350565	1.64385	HECTD2	4.74619e-07	7.05814	SH2D1A	0.000158898	6.77706
RAP2B	1.47127e-21	5.06558	CLEC4E	5.78236e-08	2.41472	LPCAT2	9.10745e-06	2.54732	VTI1A	0.0352129	3.82025	KIF3B	4.86991e-07	4.58732	IP6K1	0.000164098	9.94241
ST8SIA4	1.79656e-21	3.96793	FILIP1L	6.43777e-08	2.59172	RILPL2	1.06951e-05	2.18865	PAK1IP1	0.0361233	3.0607	TIA1	5.54533e-07	1.75492	LRMP	0.000165626	4.38897
GUSB	1.85402e-21	2.26047	FN1	6.76677e-08	8.4337	MAPRE2	1.07415e-05	1.93976	THAP5	0.0361302	5.64564	TMEM35B	5.86793e-07	4.653	THEMIS	0.000169814	13.1062
CYB5A	1.97201e-21	7.71321	ENSECAG00000023475	7.11958e-08	6.16358	ENSECAG00000039865	1.26098e-05	1.96339	TLR7	0.0362001	4.9418	C14H5orf63	7.63955e-07	3.44218	CGA	0.000171326	6.35298
HIVEP1	2.15103e-21	6.77865	ENSECAG00000000968	7.11962e-08	2.2005	PIP5K1C	1.32602e-05	3.62334	OGFR	0.0367324	2.87956	CHST10	8.06143e-07	6.43922	IL23A	0.000177525	9.82765
NCOA7	2.67774e-21	4.48303	ENSECAG00000035495	7.35153e-08	4.00529	MYO10	1.42148e-05	2.70631	PLA2G2D	0.0374104	3.89442	FKBPL	8.78306e-07	6.81703	C7H11orf42	0.000177655	5.41932
TFEC	8.12586e-21	4.2208	ENSECAG00000037840	8.95774e-08	2.75935	GPSM3	1.69104e-05	2.96341	POLR3A	0.0381677	3.34518	CDKN3	9.09166e-07	7.0185	ENSECAG00000029781	0.000177655	5.41932
ENSECAG00000033997	8.24536e-21	4.63132	ASPH	9.03346e-08	2.51877	PRKCB	1.76998e-05	2.22386	METTL8	0.0386176	5.31244	TRERF1	9.18332e-07	4.01335	PSAP	0.000179421	1.6715
DUSP2	1.13224e-20	13.6084	FURIN	1.03349e-07	2.96494	ABRAXAS1	1.77624e-05	3.56407	ARHGAP30	0.0386215	4.25284	ENSECAG00000040327	9.33631e-07	4.49543	ENSECAG00000007722	0.000181765	8.01882
CEP120	1.17461e-20	4.0587	P2RY13	1.0447e-07	3.39969	MPZL1	2.38668e-05	2.69137	TM6SF1	0.0390678	3.17378	FAM98B	9.40858e-07	2.739	GCNT4	0.000186516	8.10712
PNRC1	2.16936e-20	2.60881	PHRF1	1.09562e-07	1.83453	ATP6V0A1	2.82215e-05	2.05644	ENSECAG00000015915	0.0392151	4.78412	SORBS3	9.51806e-07	3.95132	ENSECAG00000032777	0.00018783	7.67016
EIF1	3.48393e-20	2.2348	ENSECAG00000016667	1.31293e-07	7.42087	DOK2	2.97852e-05	2.27425	ENSECAG00000024882	0.039317	2.70714	ENSECAG00000032128	1.04601e-06	5.07443	OLFM4	0.000190535	4.73094
IL7R	6.90149e-20	2.42303	UNC93B1	1.35728e-07	2.09029	ENSECAG00000017313	3.00229e-05	4.90842	REEP5	0.0393416	3.28087	GPALPP1	1.1499e-06	2.21069	ZC3H10	0.000202736	7.09416
ENSECAG00000022868	1.11602e-19	5.39923	HBEGF	1.39273e-07	6.01789	ENSECAG00000032598	3.05365e-05	3.20869	TNF	0.0395267	5.77126	FYB1	1.15171e-06	1.99215	ENSECAG00000017158	0.000203376	11.3344
STAU2	3.24496e-19	4.98022	RIN2	1.43802e-07	3.4536	AQP3	3.45655e-05	1.96585	SGK3	0.0396969	4.78068	eca-mir-9173	1.262e-06	10.9285	ENSECAG00000039473	0.000214103	4.96149
PXK	5.93219e-19	2.76161	TRPM1	1.75168e-07	1.60353	ZNF609	3.60387e-05	1.57138	NSD1	0.0402203	3.47245	PABPC1	1.28672e-06	1.62954	ENSECAG00000013872	0.000217165	7.30392
ENSECAG00000030778	7.95477e-19	2.4987	ENSECAG00000024886	2.16767e-07	6.83837	ENSECAG00000010552	4.17974e-05	2.7749	ATAD1	0.040454	3.21447	SPINT1	1.31034e-06	6.3575	ATM	0.000221487	3.47298
C23H9orf72	9.74622e-19	4.69372	CSF1R	2.49477e-07	1.54829	PPP1R14A	4.99143e-05	1.77786	SYNCRIP	0.0405158	5.12438	STARD13	1.33422e-06	5.00594	RF02199	0.000230097	7.04138
PPP2R2D	1.1275e-18	4.51317	RGS2	2.58104e-07	1.72091	PDP1	5.01745e-05	6.01603	GRK6	0.0406278	3.53218	ENSECAG00000007417	1.52308e-06	2.98048	RNF123	0.000230097	7.04138
KIF13B	1.75985e-18	8.40976	ADK	3.23011e-07	1.56777	CCSAP	5.05364e-05	2.56983	SGK1	0.041254	3.2652	EFCAB7	1.69561e-06	4.56049	HEG1	0.000242846	9.84637
ASAP2	1.95775e-18	2.97155	PINK1	3.31413e-07	3.84425	ENSECAG00000031280	5.37844e-05	2.11231	ENSECAG00000037215	0.0415709	5.56809	PAK1	1.96167e-06	1.62135	MYO6	0.000242999	6.33721
FAM49A	2.62513e-18	8.5544	TCF7L1	3.33045e-07	4.44906	UBE2E3	5.98936e-05	1.92098	AP3B1	0.0416077	3.55969	ENSECAG00000016410	2.19648e-06	4.97601	NT5DC3	0.000242999	6.33721
ENSECAG00000002023	2.81281e-18	4.3156	AOAH	3.75042e-07	2.50073	PCMT1	6.67751e-05	2.05935	GAPDH	0.0417827	4.02403	MFSD6	2.37809e-06	1.9735	TCF7	0.000242999	6.33721
ENSECAG00000006410	3.19617e-18	7.54674	SLC2A6	4.10042e-07	3.01894	TPGS1	7.12899e-05	4.13119	ENSECAG00000021796	0.0417913	4.57135	DDX5	2.51494e-06	1.56007	TBC1D31	0.000252573	6.35977
RTN4	4.03414e-18	3.33479	FRMD4B	4.21598e-07	1.89919	DZIP1	7.50021e-05	1.50707	SCFD1	0.0422729	2.64107	LY6E	2.76768e-06	1.93751	ZNF641	0.000259683	7.8666
WNK1	4.38483e-18	3.21852	GNS	4.71168e-07	2.40844	NUDT4	9.70974e-05	3.60363	EIF4A3	0.042389	3.24647	ZNF296	3.56144e-06	2.25389	GIMAP7	0.000267839	3.87364
N4BP1	4.66222e-18	3.98091	IFNGR1	4.80202e-07	1.58353	ZFHX3	0.000100164	2.49828	C7H19orf53	0.0427926	4.38267	ENSECAG00000033230	3.74896e-06	4.42321	ENSECAG00000036419	0.000271888	1.82567
RPS27L	5.4957e-18	3.50423	ENSECAG00000019585	5.22016e-07	2.41742	KLHL36	0.000101647	3.60545	RTN3	0.0433292	4.22681	PSMD14	4.26085e-06	1.70935	TRPM2	0.000273419	4.97694
SH3KBP1	5.51852e-18	2.89183	SNX24	5.41523e-07	8.63144	CX3CR1	0.000109042	2.35116	PSMA7	0.0446763	1.99835	APOBR	4.56076e-06	2.43358	ENSECAG00000024800	0.000273751	15.4671
