# Supplementary material for: Single-cell transcriptomics delineates the immune cell landscape in equine lower airways and reveals upregulation of FKBP5 in horses with asthma
Source: Sci Rep. 2023 Sep 27;13:16261. doi: 10.1038/s41598-023-43368-4 (PMC10533524; doi:10.1038/s41598-023-43368-4)
Supplement: Supplementary file 7 — Supplementary Table S8. [file 41598_2023_43368_MOESM7_ESM.xlsx]

## Sheet: DESeq2 macro case vs control
DESeq2 macrophages asthma vs healthy (Horse FN and Horse B excluded)
Gene name	P-value	FDR step up	Ratio	Log2(Ratio)	Fold change	LSMean(Asthma)	LSMean(Healthy)
FKBP5	3.04093e-13	1.99242e-09	2.63433	1.39743	2.63433	749.13	284.372
CCL24	0.00272536	0.098113	4.41293	2.14174	4.41293	1780.06	403.374
ENSECAG00000033425	1.35145e-05	0.00885472	2.14807	1.10304	2.14807	83.3899	38.8209
PECAM1	0.000324223	0.0315339	3.78212	1.9192	3.78212	121.388	32.0951
FAM3C	0.000110115	0.0260376	2.0799	1.05652	2.0799	35.6555	17.1429
DUSP1	0.000440451	0.0389977	2.07063	1.05007	2.07063	368.678	178.051
ASRGL1	0.000636532	0.0473927	2.07201	1.05103	2.07201	40.3531	19.4753
MPEG1	0.00130588	0.0684489	2.11079	1.07778	2.11079	106.29	50.3555
RIPPLY3	0.00255113	0.0961173	2.03294	1.02357	2.03294	92.1518	45.3294
ENSECAG00000028889	0.00418074	0.114134	2.87797	1.52505	2.87797	152.192	52.8817
G0S2	0.00751771	0.152025	2.17764	1.12277	2.17764	147.127	67.5627
FOS	0.00963295	0.171461	2.61634	1.38755	2.61634	85.462	32.6647
CD9	0.0112724	0.181021	2.53796	1.34367	2.53796	50.8025	20.0171
PRG4	0.0145547	0.205854	3.22747	1.6904	3.22747	135.173	41.8822
ACTA2	0.0295905	0.27173	2.64142	1.40131	2.64142	143.58	54.357
RF00002	0.0319533	0.278232	2.09205	1.06492	2.09205	777.908	371.84
ENSECAG00000036967	0.0348064	0.288852	3.23559	1.69403	3.23559	161.424	49.89
ENSECAG00000008723	0.000120216	na*	3.1561	1.65814	3.1561	18.5628	5.88158
HNRNPLL	0.00241603	na	2.54587	1.34816	2.54587	18.2274	7.15962
LTC4S	0.0269688	na	2.47504	1.30745	2.47504	26.9841	10.9025
RGS2	0.0415229	na	2.16012	1.11111	2.16012	26.947	12.4747
ID2	0.00135306	na	2.112	1.07861	2.112	26.0897	12.3531
S100PBP	0.0312433	na	2.06356	1.04514	2.06356	8.79018	4.25971
HASPIN	0.00444478	na	0.430411	-1.21621	-2.32336	2.94733	6.84771
USH1C	5.72725e-06	0.0053607	0.455573	-1.13425	-2.19504	29.9345	65.7074
CDK4	2.67981e-05	0.0125415	0.490863	-1.02661	-2.03723	16.8865	34.4017
ENSECAG00000035538	0.000314248	0.0312256	0.428906	-1.22127	-2.33151	45.0721	105.086
MGLL	0.0184524	0.223827	0.358532	-1.47983	-2.78915	14.1094	39.3533
ENSECAG00000040461	0.0684811	0.376101	0.484809	-1.04451	-2.06267	794.188	1638.15
na= FDR could not be computed as gene expression level is below the background

## Sheet: DESeq2 macro mastocytic
DESeq2 macrophages asthma (excluding MW,O,Z,FN) vs healthy (excluding B)
Gene name	P-value	FDR step up	Ratio	Log2(Ratio)	Fold change	LSMean(asthma)	LSMean( healthy)
CCL24	0.00282699	0.107108	4.81605	2.26785	4.81605	1942.68	403.376
FKBP5	8.61203e-10	5.51429e-06	2.36908	1.24433	2.36908	673.714	284.378
ENSECAG00000036967	0.00881141	0.17742	4.38115	2.13131	4.38115	218.65	49.9069
PECAM1	0.00227877	0.0984056	3.53719	1.8226	3.53719	113.476	32.081
ENSECAG00000028889	0.0020104	0.0926597	3.22566	1.68959	3.22566	170.632	52.8984
PRG4	0.0318632	0.293025	3.17657	1.66747	3.17657	133.054	41.8861
FOS	0.00201151	0.0926597	3.17445	1.66651	3.17445	103.727	32.6757
GPAM	1.29058e-06	0.00165271	2.02393	1.01716	2.02393	39.271	19.4033
DUSP1	0.000390746	0.0527456	2.20347	1.13978	2.20347	392.326	178.049
G0S2	0.00326373	0.108832	2.554	1.35276	2.554	172.561	67.5648
ENSECAG00000033425	0.000491507	0.0561986	1.97061	0.978646	1.97061	76.5009	38.8208
RIPPLY3	0.000453154	0.0554977	2.34559	1.22995	2.34559	106.272	45.307
S100PBP	0.0194671	na*	2.28007	1.18908	2.28007	9.72034	4.26318
CD9	0.0137883	0.21586	2.68188	1.42324	2.68188	53.7006	20.0235
ENSECAG00000032818	0.0181858	0.235864	2.19548	1.13454	2.19548	682.865	311.031
BTG2	0.0120124	na	2.13909	1.097	2.13909	26.0285	12.168
ID2	0.00241825	na	2.11328	1.07949	2.11328	26.1087	12.3546
ENSECAG00000027864	0.000905716	0.0650273	2.1122	1.07874	2.1122	74.9239	35.472
MTMR10	0.046916	0.348997	2.09967	1.07016	2.09967	48.2105	22.961
ACTA2	0.116982	0.494677	2.08217	1.05809	2.08217	113.19	54.3616
MTERF1	0.0074171	na	2.04975	1.03545	2.04975	10.2326	4.99214
ENSECAG00000034004	9.13105e-06	0.00584661	1.93364	0.951317	1.93364	109.06	56.4015
NCOA2	0.00215373	na	1.97441	0.981424	1.97441	19.2736	9.7617									28
ENSECAG00000008723	0.00327285	na	2.6342	1.39736	2.6342	15.4935	5.88168
ENSECAG00000038583	0.00328747	0.108832	1.96627	0.97546	1.96627	64.7019	32.9059
HNRNPLL	0.0418788	na	1.95005	0.963509	1.95005	13.9565	7.15701
ENSECAG00000030045	0.000898702	na	1.94254	0.957947	1.94254	19.7102	10.1466
ENSECAG00000039739	0.201241	0.603254	1.92789	0.947022	1.92789	43.6915	22.6629
PLIN2	4.44773e-05	0.0153405	1.92382	0.943972	1.92382	1864.17	968.996
ADAR	0.000354344	na	1.90649	0.930916	1.90649	27.8648	14.6158
ENSECAG00000015104	0.000916158	0.0650273	0.525247	-0.928933	-1.90387	228.037	434.152
MCF2L2	0.038124	0.317005	0.517486	-0.950409	-1.93242	45.4987	87.9226
ENSECAG00000003192	0.00237503	0.0999314	0.507247	-0.979239	-1.97143	2542.71	5012.77
PRR5	0.0901328	na	0.506265	-0.982035	-1.97525	5.19718	10.2657
SHOX2	0.0482429	0.351022	0.49993	-1.0002	-2.00028	41.8678	83.7474
ABCA9	0.100704	0.468953	0.489652	-1.03017	-2.04227	38.5708	78.772
ENSECAG00000019407	4.99952e-06	0.00400149	0.483462	-1.04853	-2.06842	21.43	44.3262
NIPSNAP1	6.34095e-06	0.00451123	0.483043	-1.04978	-2.07021	15.6165	32.3294
ATP5F1D	0.000182927	0.0366025	0.472706	-1.08098	-2.11548	42.6397	90.2034
ENSECAG00000031430	0.00131494	0.0758517	0.471171	-1.08568	-2.12237	84.7915	179.959
ENSECAG00000032757	0.000428986	0.0554977	0.470398	-1.08805	-2.12586	21.2814	45.2413
ENSECAG00000012400	0.0944244	0.456301	0.467382	-1.09733	-2.13958	28.8357	61.6962
ENSECAG00000028083	0.00241104	0.0999314	0.464745	-1.10549	-2.15172	19.8371	42.6839
ENSECAG00000036289	0.113138	0.486188	0.460774	-1.11787	-2.17026	46.2957	100.474
CDK4	3.06006e-05	0.0152387	0.451974	-1.14569	-2.21252	15.5523	34.4097
ENSECAG00000035538	0.0128023	0.207527	0.444296	-1.17041	-2.25075	46.7073	105.127
ENSECAG00000040461	0.0612193	0.393863	0.440576	-1.18254	-2.26976	721.726	1638.14
HASPIN	0.0129607	na	0.436076	-1.19735	-2.29318	2.99426	6.86638
SELENOW	0.00222627	0.0969716	0.427455	-1.22616	-2.33943	162.771	380.791
CCL3	0.0097378	0.183464	0.398333	-1.32795	-2.51047	28.8173	72.3449
USH1C	3.85489e-07	0.000689143	0.394724	-1.34108	-2.53341	25.9448	65.7289
MGLL	0.000116862	0.0294583	0.205162	-2.28517	-4.8742	8.07283	39.3486
na= FDR could not be computed as gene expression level is below the background

## Sheet: Hurdle macro case vs control
Hurdle (MAST) macrophages asthma vs healthy (Horse FN and Horse B excluded)
Gene name	P-value	FDR step up	Ratio	Log2(Ratio)	Fold change	LSMean(Asthma)	LSMean(Healthy)
CCL24	0	0	8.87943	3.15047	8.87943	19.663	2.21445
FKBP5	0	0	3.25844	1.70418	3.25844	7.6315	2.34207
RPS29	0	0	3.56334	1.83323	3.56334	103.079	28.9277
RF00002	0	0	3.08827	1.6268	3.08827	8.47	2.74263
PLIN2	0	0	2.98895	1.57964	2.98895	26.9982	9.03267
FABP5	0	0	2.85668	1.51434	2.85668	431.783	151.149
ANXA1	0	0	2.83179	1.50172	2.83179	199.743	70.5358
ENSECAG00000027676	0	0	2.80788	1.48948	2.80788	237.726	84.6637
Eqca-2	0	0	2.49036	1.31635	2.49036	1273.44	511.347
ENSECAG00000030892	0	0	2.27701	1.18714	2.27701	41.6308	18.2831
DDX5	0	0	2.22382	1.15304	2.22382	99.9212	44.9323
ATP10A	0	0	2.20119	1.13828	2.20119	14.6085	6.63665
ENSECAG00000018554	0	0	2.18987	1.13085	2.18987	124.269	56.7472
ADD3	0	0	2.18582	1.12818	2.18582	84.8366	38.8122
HNRNPA2B1	0	0	2.0949	1.06688	2.0949	94.4805	45.1002
UBC	0	0	2.07479	1.05297	2.07479	910.219	438.703
CD44	0	0	2.05084	1.03621	2.05084	94.5164	46.0867
GLUL	0	0	2.01721	1.01236	2.01721	6.9539	3.44729
ENSECAG00000026905	0	0	2.00003	1.00002	2.00003	66.9919	33.4955
CD164	0	0	1.99734	0.998078	1.99734	9.02665	4.51934
MT-ATP8	0	0	1.99412	0.995751	1.99412	14.3738	7.20811
MRC1	0	0	1.9747	0.981637	1.9747	11.4825	5.8148
RPS28	0	0	1.93204	0.950122	1.93204	32.2554	16.695
LGALS3	0	0	1.91355	0.93625	1.91355	263.937	137.931
TXNIP	0	0	1.90372	0.928821	1.90372	87.0091	45.7048
CALM2	0	0	1.90033	0.926252	1.90033	115.172	60.6064
EQMCE1	0	0	0.414336	-1.27113	-2.4135	74.6469	180.16
ENSECAG00000003192	0	0	0.368358	-1.44082	-2.71475	33.0964	89.8483
ENSECAG00000040461	0	0	0.283533	-1.81841	-3.52692	6.72683	23.725

## Sheet: Hurdle macro mastocytic
Hurdle (MAST) macrophages asthma (excluding MW,O,Z,FN) vs healthy (excluding B)
Gene name	P-value	FDR step up	Ratio	Log2(Ratio)	Fold change	LSMean(mast-asthma)	LSMean(healthy)
CCL24	0	0	7.57681	2.92159	7.57681	16.7783	2.21443
RPS29	0	0	4.23863	2.0836	4.23863	122.615	28.9279
PLIN2	0	0	4.09617	2.03428	4.09617	36.9993	9.03266
FKBP5	0	0	2.83276	1.50221	2.83276	6.63455	2.34208
ATP10A	0	0	2.67773	1.42101	2.67773	17.7711	6.63663
ENSECAG00000004433	0	0	2.60552	1.38157	2.60552	30.9038	11.8609
ENSECAG00000030892	0	0	2.57414	1.36409	2.57414	47.0634	18.2832
Eqca-2	0	0	2.41428	1.27159	2.41428	1234.54	511.347
MT-ATP8	0	0	2.40012	1.2631	2.40012	17.3004	7.20813
ENSECAG00000033029	0	0	2.39446	1.2597	2.39446	213.21	89.0432
ADD3	0	0	2.36428	1.2414	2.36428	91.7625	38.812
DDX5	0	0	2.35857	1.23791	2.35857	105.976	44.9323
ANXA1	0	0	2.34663	1.23059	2.34663	165.523	70.5367
HNRNPA2B1	0	0	2.29734	1.19996	2.29734	103.611	45.1003
GPCPD1	0	0	2.28415	1.19166	2.28415	12.1438	5.31653
CALM2	0	0	2.27307	1.18464	2.27307	137.763	60.6063
ENSECAG00000018554	0	0	2.24973	1.16975	2.24973	127.666	56.7471
LYZ	0	0	2.24474	1.16655	2.24474	7.65269	3.40916
MRC1	0	0	2.24231	1.16498	2.24231	13.0385	5.81477
ENSECAG00000026905	0	0	2.22321	1.15264	2.22321	74.4679	33.4956
CNBP	0	0	2.21701	1.14862	2.21701	168.728	76.1061
YWHAE	0	0	2.2063	1.14163	2.2063	15.1491	6.86632
ENSECAG00000027676	0	0	2.19566	1.13465	2.19566	185.893	84.664
ENSECAG00000038391	0	0	2.16847	1.11668	2.16847	76.2009	35.1404
GLUL	0	0	2.15796	1.10967	2.15796	7.43912	3.44729
SHTN1	0	0	2.14749	1.10265	2.14749	40.3299	18.7801
CD164	0	0	2.13671	1.09539	2.13671	9.65645	4.51931
IQGAP1	0	0	2.07515	1.05322	2.07515	135.575	65.3326
ENSECAG00000025162	0	0	2.06592	1.04678	2.06592	40.1151	19.4176
CD14	0	0	2.06331	1.04496	2.06331	101.105	49.0012
RF00002	0	0	2.01881	1.0135	2.01881	5.53696	2.74269
CD36	0	0	2.0021	1.00151	2.0021	21.6606	10.8189
RPS28	0	0	1.98047	0.985842	1.98047	33.064	16.6951
COX17	0	0	1.97156	0.979337	1.97156	80.3757	40.7676
CAVIN1	0	0	1.95035	0.96373	1.95035	10.5118	5.3897
UBC	0	0	1.94375	0.958845	1.94375	852.733	438.704
DDX21	0	0	1.91601	0.938106	1.91601	21.0986	11.0117
HNRNPH1	0	0	1.91117	0.93446	1.91117	30.0621	15.7297
RBPJ	0	0	1.91042	0.933892	1.91042	8.00947	4.19251
TSTD3	0	0	1.91038	0.933858	1.91038	81.0269	42.4141
CD74	0	0	0.521375	-0.939606	-1.918	149.776	287.272
DRA	0	0	0.481171	-1.05538	-2.07826	11.5369	23.9767
ENSECAG00000003192	0	0	0.448217	-1.15773	-2.23106	40.2706	89.8462
LGALS1	0	0	0.414678	-1.26994	-2.41151	11.9104	28.722
ENSECAG00000024790	0	0	0.41058	-1.28426	-2.43558	37.2161	90.6428
EQMCE1	0	0	0.388899	-1.36253	-2.57136	70.0635	180.159
ENSECAG00000040461	0	0	0.233681	-2.09739	-4.27934	5.54406	23.7249

## Sheet: MA3-case vs contr Hurdle
Hurdle (MAST) macrophage cluster 3 asthma vs healthy (Horse FN and Horse B excluded)
Gene name	P-value (Asthma*MA3 vs Healthy*MA3)	FDR step up	Ratio	Log2(Ratio)	Fold change	LSMean(Asthma*MA3)	LSMean(Healthy*MA3)
CCL24	0	0	9.15487	3.19454	9.15487	27.6029	3.01511
FKBP5	0	0	5.12542	2.35767	5.12542	13.6815	2.66934
PLIN2	0	0	4.37664	2.12982	4.37664	107.51	24.5646
GLUL	0	0	2.95013	1.56078	2.95013	17.0982	5.79573
RF00002	0	0	2.88702	1.52958	2.88702	22.0133	7.62493
CD164	0	0	2.85708	1.51454	2.85708	27.6262	9.66939
MAMDC2	0	0	2.64175	1.40149	2.64175	15.0725	5.70549
LAMB1	0	0	2.63913	1.40006	2.63913	16.0207	6.07045
ARL6IP1	0	0	2.58529	1.37033	2.58529	25.4794	9.85553
ENSECAG00000040438	0	0	2.53677	1.34299	2.53677	66.9272	26.3829
RPS29	0	0	2.51996	1.3334	2.51996	425.653	168.913
FABP5	0	0	2.49462	1.31882	2.49462	483.861	193.962
COL4A1	0	0	2.47557	1.30776	2.47557	5.47869	2.2131
LGALS3	0	0	2.46423	1.30114	2.46423	147.224	59.7446
ATP10A	0	0	2.3828	1.25266	2.3828	58.0432	24.3592
DUSP1	0	0	2.33843	1.22554	2.33843	5.09541	2.17898
MT-ATP8	2.22045e-16	1.18952e-14	2.28213	1.19038	2.28213	25.954	11.3727
HSD17B11	1.22125e-15	5.90925e-14	2.24884	1.16918	2.24884	19.4298	8.63991
ENSECAG00000032818	0	0	2.24723	1.16815	2.24723	11.8013	5.25148
GHITM	4.44089e-16	2.25808e-14	2.22399	1.15315	2.22399	57.3209	25.7739
MRC1	6.73905e-14	2.59194e-12	2.18234	1.12588	2.18234	21.2502	9.73734
NPTN	1.44329e-15	6.87281e-14	2.17262	1.11944	2.17262	8.997	4.14108
STX7	5.58442e-14	2.26395e-12	2.16432	1.11391	2.16432	15.2454	7.04398
RTN4	3.33067e-16	1.72276e-14	2.16258	1.11275	2.16258	7.67809	3.55044
REEP3	4.2677e-13	1.4549e-11	2.15885	1.11026	2.15885	31.0579	14.3863
YWHAE	1.58207e-13	5.58377e-12	2.14392	1.10025	2.14392	30.1425	14.0595
LYZ	2.63358e-11	6.99181e-10	2.12356	1.08648	2.12356	16.4421	7.74272
CALCOCO2	9.07052e-13	2.99028e-11	2.10964	1.077	2.10964	17.1269	8.11842
ANXA1	0	0	2.09828	1.06921	2.09828	420.315	200.314
NUFIP2	2.90068e-12	9.06462e-11	2.09342	1.06586	2.09342	36.7842	17.5713
CD36	1.17684e-13	4.35865e-12	2.02965	1.02123	2.02965	56.7668	27.9688
TM9SF3	2.75577e-11	7.18897e-10	2.02154	1.01546	2.02154	24.9916	12.3627
ENSECAG00000004433	0	0	2.01712	1.01229	2.01712	131.853	65.3669
PPA1	2.55351e-15	1.17854e-13	2.01404	1.01009	2.01404	26.4763	13.1458
ENSECAG00000037048	2.66333e-11	7.00875e-10	2.01082	1.00779	2.01082	28.7112	14.2783
CENPF	0	0	0.485539	-1.04234	-2.05957	3.01215	6.20372
LGALS1	0	0	0.467923	-1.09566	-2.1371	8.5632	18.3005
CD74	0	0	0.459659	-1.12137	-2.17553	256.911	558.916
ENSECAG00000027701	0	0	0.453576	-1.14058	-2.2047	43.0712	94.9592
ENSECAG00000003192	0	0	0.445632	-1.16608	-2.244	139.522	313.089
DRA	0	0	0.443986	-1.17141	-2.25232	11.8723	26.7402
ENSECAG00000017042	0	0	0.430313	-1.21654	-2.32389	19.5029	45.3226
DQB	0	0	0.409388	-1.28846	-2.44267	5.63419	13.7625
EQMCE1	0	0	0.376365	-1.40979	-2.65699	142.213	377.86
ENSECAG00000024790	0	0	0.345519	-1.53316	-2.8942	59.1066	171.066
ENSECAG00000040461	0	0	0.171191	-2.54632	-5.84142	14.2629	83.3158

## Sheet: MA4-case vs contr Hurdle
Hurdle (MAST) macrophage cluster 4 asthma vs healthy (Horse FN and Horse B excluded)
Gene name	P-value (Asthma*MA4 vs Healthy*MA4)	FDR step up	Ratio	Log2ratio	Fold change	LSMean(Asthma*MA4)	LSMean(Healthy*MA4)
CCL24	0	0	5.98235	2.58071	5.98235	10.9576	1.83166
FKBP5	0	0	3.76995	1.91455	3.76995	13.1995	3.50124
ENSECAG00000027676	0	0	3.09391	1.62943	3.09391	165.009	53.3334
ANXA1	0	0	2.93782	1.55475	2.93782	316.199	107.631
RF00002	0	0	2.85779	1.5149	2.85779	6.13949	2.14834
RPS29	0	0	2.6985	1.43216	2.6985	223.512	82.8284
PLIN2	0	0	2.62018	1.38967	2.62018	21.0903	8.04916
FABP5	0	0	2.41923	1.27455	2.41923	514.891	212.833
TXNIP	0	0	2.35392	1.23506	2.35392	35.3022	14.9972
ENSECAG00000033029	0	0	2.31598	1.21162	2.31598	153.526	66.2898
Eqca-2	0	0	2.29511	1.19857	2.29511	1541.97	671.851
CD164	1.66533e-13	1.249e-11	2.19024	1.13109	2.19024	11.5853	5.28952
ENSECAG00000038391	0	0	2.13785	1.09616	2.13785	132.676	62.0604
ADD3	1.10278e-12	6.8924e-11	2.10065	1.07083	2.10065	29.5379	14.0613
ENSECAG00000004433	2.27596e-14	1.84537e-12	2.0207	1.01485	2.0207	25.0021	12.373
AKR1A1	1.52553e-09	6.1846e-08	0.497558	-1.00706	-2.00982	14.623	29.3895
CTNNAL1	2.34948e-10	1.03653e-08	0.496731	-1.00946	-2.01316	6.57557	13.2377
ENSECAG00000032188	6.96121e-12	3.86734e-10	0.494665	-1.01548	-2.02157	13.5137	27.3188
ENSECAG00000027701	5.71992e-11	2.76771e-09	0.485802	-1.04156	-2.05845	21.1656	43.5684
KRT10A	1.71587e-11	8.72477e-10	0.484515	-1.04539	-2.06392	7.77447	16.0459
CXCL16	3.86691e-12	2.18882e-10	0.483114	-1.04957	-2.06991	18.99	39.3076
MECR	6.50924e-13	4.33949e-11	0.463977	-1.10787	-2.15528	12.2632	26.4307
DQA	1.33438e-12	8.00626e-11	0.461251	-1.11638	-2.16802	8.17851	17.7311
ENSECAG00000035318	9.84235e-12	5.27269e-10	0.459043	-1.1233	-2.17845	12.9112	28.1264
PRDX1	0	0	0.440734	-1.18202	-2.26894	112.588	255.456
ENSECAG00000001661	5.09592e-14	4.0231e-12	0.427393	-1.22636	-2.33977	10.2599	24.0057
ENSECAG00000008961	1.11022e-16	1.11022e-14	0.417603	-1.2598	-2.39462	12.924	30.9482
LGALS1	0	0	0.401729	-1.3157	-2.48924	73.8559	183.845
CFL1	0	0	0.39398	-1.3438	-2.5382	49.2038	124.889
ENSECAG00000024790	0	0	0.349828	-1.51528	-2.85855	154.426	441.434
EQMCE1	0	0	0.326926	-1.61296	-3.0588	81.3959	248.974
ENSECAG00000003192	0	0	0.254286	-1.97548	-3.93258	147.111	578.526
ENSECAG00000040461	0	0	0.178436	-2.48652	-5.60426	7.2009	40.3557

## Sheet: MA5-case vs contr Hurdle
Hurdle (MAST) macrophage cluster 5 asthma vs healthy (Horse FN and Horse B excluded)
Gene name	P-value (Asthma*MA5 vs Healthy*MA5)	FDR step up	Ratio	Log2(Ratio)	Fold change	LSMean(Asthma*MA5)	LSMean(Healthy*MA5)
CCL24	0	0	13.7065	3.77678	13.7065	69.3996	5.06327
FKBP5	0	0	4.64003	2.21413	4.64003	14.583	3.14287
MRC1	0	0	3.1479	1.65439	3.1479	77.2947	24.5544
ATP10A	0	0	3.13529	1.6486	3.13529	63.7405	20.33
ALDH1A1	0	0	2.94485	1.55819	2.94485	50.365	17.1028
ENSECAG00000040438	0	0	2.89605	1.53409	2.89605	102.086	35.2502
RPS29	0	0	2.77211	1.47099	2.77211	521.683	188.19
ENSECAG00000004433	0	0	2.60987	1.38398	2.60987	38.0579	14.5823
RBPJ	0	0	2.57052	1.36206	2.57052	16.4525	6.40046
PLIN2	0	0	2.5538	1.35264	2.5538	29.7404	11.6456
DAB2	9.99201e-16	6.97117e-14	2.53535	1.34219	2.53535	40.0277	15.7878
ENSECAG00000038391	0	0	2.43626	1.28467	2.43626	203.668	83.5986
CD164	5.88418e-15	3.75586e-13	2.41279	1.2707	2.41279	14.9821	6.20944
YWHAE	0	0	2.32875	1.21955	2.32875	62.6403	26.8987
MT-ATP8	1.16773e-12	5.65032e-11	2.28586	1.19274	2.28586	27.5455	12.0504
GPCPD1	1.80356e-12	8.45417e-11	2.23913	1.16294	2.23913	17.441	7.78919
LYZ	4.32876e-13	2.40487e-11	2.21363	1.14641	2.21363	7.09077	3.20323
CNBP	0	0	2.15981	1.1109	2.15981	538.814	249.474
ADD3	7.18536e-13	3.62432e-11	2.13537	1.09449	2.13537	111.957	52.4296
CCDC47	9.14852e-11	3.1385e-09	2.11281	1.07916	2.11281	32.6713	15.4635
HNRNPH3	4.78211e-11	1.83927e-09	2.11193	1.07856	2.11193	13.827	6.5471
ANXA1	0	0	2.11106	1.07796	2.11106	249.616	118.242
DDX5	0	0	2.1078	1.07574	2.1078	256.252	121.573
BZW1	4.66294e-15	3.04105e-13	2.06288	1.04466	2.06288	139.771	67.7553
PPA1	6.58917e-13	3.40819e-11	2.04806	1.03426	2.04806	20.2004	9.86317
RF00002	8.24962e-12	3.53555e-10	2.03238	1.02317	2.03238	9.16298	4.5085
ENSECAG00000010622	0	0	0.442122	-1.17748	-2.26182	5.53892	12.5281
ENSECAG00000003192	0	0	0.390302	-1.35734	-2.56212	173.577	444.723
LGALS1	0	0	0.379118	-1.39928	-2.6377	17.7205	46.7412
ENSECAG00000024790	0	0	0.32913	-1.60327	-3.03831	108.569	329.868
EQMCE1	0	0	0.30496	-1.71331	-3.27912	107.639	352.962
ENSECAG00000040461	0	0	0.13038	-2.9392	-7.66988	8.77563	67.308

## Sheet: DESEQ2 eosinophil vs other
DESeq2 eosinophilic vs other EA (Horse O, Z, N ,FS ,VA, FS vs MW, C, VE, T, D)
	P-value	FDR step up	Ratio	Fold change	LSMean mastocytic	LSMean other
ADAMDEC1	0.0539379	0.834906	3.6042	3.6042	160.38	44.4982
FOS	0.00559547	0.676405	3.06308	3.06308	128.694	42.0145
ENSECAG00000032627	0.0519955	0.834906	3.01463	3.01463	11.0461	3.66416
PRG4	0.060232	0.834906	2.91711	2.91711	201.335	69.0186
ENSECAG00000011930	0.253114	0.945876	2.89152	2.89152	476.15	164.671
GLIPR1L2	0.00661742	0.701843	2.84449	2.84449	9.07329	3.18978
EXD3	8.84716e-05	0.316569	2.69037	2.69037	18.3484	6.82002
CEP72	0.0375498	0.817489	2.67543	2.67543	13.5709	5.0724
TNIP3	0.0613481	0.834906	2.59793	2.59793	55.409	21.3281
ENSECAG00000036248	0.00924608	0.739797	2.57115	2.57115	138.644	53.923
BIN1	0.0472786	0.834906	2.56828	2.56828	6.61862	2.57706
PAWR	0.0200574	0.804881	2.55901	2.55901	7.66247	2.99431
RF00002	0.0214768	0.817489	2.50483	2.50483	1111.89	443.899
KLRD1	0.0876739	0.855196	2.43318	2.43318	37.304	15.3314
LTC4S	0.0732332	0.834906	2.35594	2.35594	37.7991	16.0442
SETPIN1	0.0407178	0.817489	2.34681	2.34681	14.7689	6.29319
LAT	0.0506618	0.834906	2.27026	2.27026	18.3263	8.07231
ENSECAG00000010814	0.0416747	0.817489	2.26717	2.26717	17.5702	7.74985
ENSECAG00000005938	0.0192589	0.80005	2.12982	2.12982	10.4628	4.91251
CD3G	0.157277	0.914719	2.12765	2.12765	53.5524	25.1697
RUNX3	0.0447692	0.829319	2.11219	2.11219	7.06546	3.34509
ZEB1	0.148797	0.910324	2.07819	2.07819	12.27	5.90416
ARHGEF40	0.00337304	0.653948	2.06155	2.06155	32.804	15.9123
MISP3	0.0198979	0.804881	2.04113	2.04113	19.3721	9.49089
ENSECAG00000038071	0.027947	0.817489	2.02488	2.02488	15.465	7.63752
GSTM3	0.0252124	0.817489	2.02232	2.02232	28.1358	13.9126
ENSECAG00000000419	0.257436	0.948879	2.00696	2.00696	69.0074	34.3839
DUSP2	0.126308	0.891106	2.00301	2.00301	7.00141	3.49545
CALD1	0.013199	0.781358	0.495836	-2.0168	16.2822	32.8378
HBEGF	0.00747104	0.701843	0.492951	-2.0286	91.0719	184.748
ENSECAG00000022988	0.0100344	0.739797	0.489095	-2.04459	58.2423	119.082
MS4A7	0.0871587	0.855196	0.480054	-2.0831	122.544	255.272
EMP1	0.0308085	0.817489	0.477163	-2.09572	78.3929	164.29
FLT1	0.011522	0.764128	0.474037	-2.10954	48.4067	102.116
SLC30A1	0.0032573	0.653948	0.473696	-2.11106	18.2081	38.4385
CYREN	0.00545849	0.676405	0.469549	-2.1297	5.29409	11.2748
ENSECAG00000020991	0.00600847	0.687571	0.468567	-2.13417	50.8965	108.622
LPAR6	0.00411904	0.676405	0.462452	-2.16239	22.909	49.5381
ENSECAG00000028889	0.0752701	0.837775	0.459579	-2.17591	95.8469	208.554
ACSL3	0.00472425	0.676405	0.441235	-2.26637	5.95213	13.4897
ENSECAG00000024790	0.0234286	0.817489	0.432675	-2.3112	2273.76	5255.12
ID2	0.00044692	0.653948	0.431525	-2.31736	15.7869	36.5839
BIRC5	0.0130699	0.779667	0.424397	-2.35628	5.35544	12.6189
ENSECAG00000030359	0.0933653	0.866086	0.421393	-2.37308	26.5922	63.1054
MHCB3	0.144464	0.90567	0.41956	-2.38345	238.086	567.466
SCD	0.000634977	0.653948	0.3775	-2.64901	13.2265	35.0372
ENSECAG00000039739	0.0299739	0.817489	0.282521	-3.53956	18.59	65.8006
ENSECAG00000036967	0.0297986	0.817489	0.237001	-4.21939	61.8536	260.984
