# Supplementary material for: Single-cell transcriptomics delineates the immune cell landscape in equine lower airways and reveals upregulation of FKBP5 in horses with asthma
Source: Sci Rep. 2023 Sep 27;13:16261. doi: 10.1038/s41598-023-43368-4 (PMC10533524; doi:10.1038/s41598-023-43368-4)
Supplement: Supplementary file 8 — Supplementary Table S9. [file 41598_2023_43368_MOESM8_ESM.xlsx]

## Sheet: DESeq2 Tcells case vs control
DESeq2 mast cells asthma vs healthy (Horse FN and B excluded))
Gene name	P-value (Asthma vs Healthy)	FDR step up	Ratio	Log2(Ratio)	Fold change	LSMean(Asthma)	LSMean(Healthy)
CCL24	0.000912178	0.0449244	4.86269	2.28175	4.86269	103.605	21.3062
SCML4	1.32326e-09	3.38556e-06	3.88839	1.95917	3.88839	61.2284	15.7465
FKBP5	2.102e-13	1.07559e-09	3.16922	1.66413	3.16922	276.608	87.2796
HPGDS	0.032184	na*	2.87469	1.52341	2.87469	3.86695	1.34517
JCHAIN	0.161965	0.476108	2.60822	1.38307	2.60822	362.617	139.029
CPT1A	0.000291063	na	2.41302	1.27084	2.41302	12.6337	5.23566
ADGRE3	0.0308202	na	2.34743	1.23108	2.34743	13.7903	5.87465
FCER1A	0.0681418	na	2.27233	1.18417	2.27233	11.5384	5.07781
DIP2B	0.00278176	na	2.25583	1.17366	2.25583	9.24262	4.09722
ZNF655	0.000625365	na	2.21867	1.1497	2.21867	11.6384	5.24567
FGL2	8.3808e-05	0.0137731	2.20766	1.14252	2.20766	29.0691	13.1674
CRYBG3	0.00407846	na	2.19499	1.13421	2.19499	9.77755	4.45449
DNAJC28	0.00205037	na	2.17675	1.12217	2.17675	9.96564	4.57823
SESN3	0.000252341	na	2.14607	1.1017	2.14607	22.7138	10.5839
Eqca-2	0.00714015	0.117447	2.13422	1.09371	2.13422	5762.67	2700.13
RGS1	0.00149841	0.05685	2.13292	1.09283	2.13292	124.664	58.4475
ZNF25	0.000208964	na	2.10081	1.07095	2.10081	20.1895	9.61034
DPP7	0.00161239	0.058515	2.08822	1.06228	2.08822	24.752	11.8531
SACS	3.5081e-06	0.00256442	2.03494	1.02499	2.03494	33.2567	16.3428
PPM1D	0.000118947	na	2.01716	1.01233	2.01716	20.8238	10.3233
LPIN1	0.00178527	na	2.00061	1.00044	2.00061	16.904	8.4494
ENSECAG00000015104	0.00330049	na	0.498836	-1.00336	-2.00467	11.2713	22.5953
RNASEH2A	0.00158007	na	0.488594	-1.03329	-2.04669	4.6269	9.46983
SEPTIN10	0.0204016	na	0.433805	-1.20488	-2.30518	7.4515	17.1771
RHEX	0.00153935	0.0574836	0.415767	-1.26615	-2.40519	18.7746	45.1565
CKLF	1.87991e-05	na	0.394251	-1.34281	-2.53646	10.7514	27.2704
*na = FDR could not be computed as gene expression level is below the background

## Sheet: DESeq2 Tcells mastocytic
DESeq2 mast cells asthma (excluding MW,O,Z,FN) vs healthy (excluding B)
Gene name	P-value (mast-asthma vs healthy)	FDR step up	Ratio	Log2(Ratio)	Fold change	LSMean(mast-asthma)	LSMean(healthy)
FKBP5	1.38605e-10	6.89836e-07	2.99127	1.58076	2.99127	261.078	87.28
CCL24	0.00104142	0.0760853	5.10812	2.35279	5.10812	108.824	21.3041
SCML4	1.99074e-05	0.0141542	3.69877	1.88705	3.69877	58.3302	15.7702
JCHAIN	0.254502	0.659716	2.43144	1.28181	2.43144	338.038	139.028
ZNF25	4.27965e-05	na*	2.33662	1.22442	2.33662	22.4558	9.61041
CPT1A	0.00159062	na	2.32917	1.21981	2.32917	12.1939	5.2353
DNAJC28	0.00302356	na	2.25728	1.17459	2.25728	10.3484	4.58447
HPGDS	0.124007	na	2.21039	1.1443	2.21039	2.96518	1.34147
ZNF655	0.00156617	na	2.21023	1.1442	2.21023	11.5947	5.24593
COL4A2	0.0229083	na	2.2048	1.14065	2.2048	6.4819	2.9399
FCER1A	0.122043	na	2.16771	1.11617	2.16771	11.0121	5.08004
CRYBG3	0.0103021	na	2.13672	1.0954	2.13672	9.52342	4.45703
DIP2B	0.00836061	na	2.13051	1.0912	2.13051	8.72666	4.09605
MIER3	0.00493766	na	2.12334	1.08634	2.12334	12.3326	5.8081
Eqca-2	0.0200796	0.269798	2.10416	1.07324	2.10416	5681.47	2700.12
RGS1	0.00824833	0.191448	2.08904	1.06284	2.08904	122.122	58.4585
ZNF425	0.0169115	na	2.04579	1.03266	2.04579	8.14088	3.97934
SACS	1.10076e-05	0.00929111	2.02774	1.01987	2.02774	33.1355	16.3411
ERMP1	0.0145862	na	2.01336	1.0096	2.01336	8.3982	4.17124
ENSECAG00000031485	0.00268699	na	0.499058	-1.00272	-2.00378	6.54706	13.1188
SEPTIN10	0.0863098	na	0.497644	-1.00681	-2.00947	8.54521	17.1713
TPPP3	0.113403	na	0.4956	-1.01275	-2.01776	13.36	26.9573
ENSECAG00000037840	6.16769e-05	0.0178703	0.493786	-1.01804	-2.02517	25.9318	52.5163
SCD	0.00443051	na	0.491121	-1.02585	-2.03616	5.70395	11.6141
ENSECAG00000007598	0.000464239	na	0.488718	-1.03293	-2.04617	12.9555	26.5091
ACTN1	7.71907e-05	0.0180467	0.487799	-1.03564	-2.05003	23.6181	48.4177
ENSECAG00000003192	0.00741085	0.187228	0.487728	-1.03585	-2.05032	83.2133	170.614
RHEX	0.0154433	0.2387	0.485508	-1.04243	-2.0597	21.9237	45.1563
MAP1LC3A	0.0171844	na	0.485247	-1.04321	-2.06081	3.5974	7.41355
SPART	4.71754e-05	0.0178703	0.484409	-1.0457	-2.06437	15.8326	32.6843
RNASEH2A	0.00464312	na	0.48203	-1.05281	-2.07456	4.55995	9.45988
SELENOW	0.00637532	0.172445	0.480618	-1.05704	-2.08066	46.0775	95.8714
ENSECAG00000015104	0.0047598	na	0.4762	-1.07036	-2.09996	10.7627	22.6013
CCND3	0.00528532	na	0.474593	-1.07524	-2.10707	9.22553	19.4388
SOCS2	6.73769e-05	0.0178703	0.46952	-1.09074	-2.12983	14.8309	31.5874
SCGB1A1	0.273888	0.679483	0.469325	-1.09134	-2.13072	35.1179	74.8264
CLIC1	0.00858212	0.191448	0.466545	-1.09991	-2.14342	122.244	262.02
CTSL	0.0258763	na	0.461439	-1.11579	-2.16713	3.47661	7.53429
CASP9	0.0105118	na	0.4469	-1.16198	-2.23764	3.5869	8.02617
CKLF	3.86299e-06	na	0.341622	-1.54953	-2.92721	9.30141	27.2272
*na = FDR could not be computed as gene expression level is below the background

## Sheet: Hurdle T cells case vs control
Hurdle (MAST) T cells asthma vs healthy (Horse FN and B excluded)
Gene name	P-value (Asthma vs Healthy)	FDR step up	Ratio	Log2(Ratio)	Fold change	LSMean(Asthma)	LSMean(Healthy)
ENSECAG00000038391	0	0	5.09893	2.35019	5.09893	84.5945	16.5907
Eqca-2	0	0	3.03311	1.6008	3.03311	921.79	303.909
RPS29	0	0	3.0244	1.59665	3.0244	65.891	21.7864
RF01871	0	0	2.64272	1.40203	2.64272	95.3123	36.0659
ENSECAG00000027676	0	0	2.46662	1.30254	2.46662	81.0203	32.8467
ENSECAG00000029423	0	0	2.32832	1.21929	2.32832	16.3665	7.0293
UBC	0	0	2.25151	1.1709	2.25151	456.175	202.608
ENSECAG00000030892	0	0	2.24329	1.16562	2.24329	37.8167	16.8577
FKBP5	0	0	2.19549	1.13454	2.19549	3.13892	1.42971
ENSECAG00000026905	0	0	2.05876	1.04177	2.05876	47.5977	23.1197
HNRNPU	0	0	2.01255	1.00902	2.01255	13.8272	6.87048
EQMCE1	0	0	0.471695	-1.08407	-2.12001	10.4345	22.1214

## Sheet: Hurdle Tcells mastocytic
Hurdle T cells asthma (excluding MW,O,Z,FN) vs healthy (excluding B)
Gene name	P-value (mast-asthma vs healthy)	FDR step up	Ratio	Log2(Ratio)	Fold change	LSMean(mast-asthma)	LSMean(healthy)
ENSECAG00000038391	0	0	4.42149	2.14453	4.42149	73.3562	16.5908
Eqca-2	0	0	3.51832	1.81489	3.51832	1069.26	303.912
RPS29	0	0	3.4496	1.78643	3.4496	75.1557	21.7868
RF01871	0	0	3.38449	1.75894	3.38449	122.065	36.0661
ENSECAG00000027676	0	0	3.23068	1.69184	3.23068	106.117	32.8467
UBC	0	0	2.55958	1.35591	2.55958	518.598	202.61
ENSECAG00000030892	0	0	2.17132	1.11857	2.17132	36.6039	16.8579
ENSECAG00000029423	0	0	2.14898	1.10365	2.14898	15.1058	7.0293
HNRNPU	0	0	2.08212	1.05805	2.08212	14.3053	6.87053
RF00002	0	0	2.07851	1.05555	2.07851	7.25171	3.48889
ENSECAG00000033029	0	0	2.07666	1.05426	2.07666	7.84051	3.77554
STK17B	0	0	2.07281	1.05159	2.07281	46.86	22.607
IQGAP1	0	0	2.06483	1.04602	2.06483	36.1909	17.5274
ENSECAG00000026905	0	0	2.05602	1.03986	2.05602	47.5351	23.1199
FKBP5	0	0	2.03658	1.02615	2.03658	2.91178	1.42974
CNBP	0	0	2.02115	1.01518	2.02115	41.693	20.6284
