# Supplementary material for: Single-cell transcriptomics delineates the immune cell landscape in equine lower airways and reveals upregulation of FKBP5 in horses with asthma
Source: Sci Rep. 2023 Sep 27;13:16261. doi: 10.1038/s41598-023-43368-4 (PMC10533524; doi:10.1038/s41598-023-43368-4)
Supplement: Supplementary file 9 — Supplementary Table S10. [file 41598_2023_43368_MOESM9_ESM.xlsx]

## Sheet: DESeq2 mast case vs control
DESeq2 mast cells asthma vs healthy (Horses FN and B excluded)
Gene name	P-value (Asthma vs Healthy)	FDR step up	Ratio	Log2(Ratio)	Fold change	LSMean(Asthma)	LSMean(Healthy)
FKBP5	1.41629e-14	1.70238e-11	8.16659	3.02973	8.16659	49.4899	6.06004
RGS1	6.1031e-06	0.00272277	5.9372	2.56978	5.9372	38.3027	6.45132
JADE2	7.69795e-05	0.00925245	2.95712	1.56419	2.95712	15.6342	5.28698
LSM14A	8.69277e-05	0.00925245	2.84071	1.50625	2.84071	11.3664	4.00124
DENND4A	0.00110896	0.0555406	2.75983	1.46458	2.75983	8.25739	2.992
LPIN1	6.91493e-05	0.00925245	2.69221	1.42879	2.69221	17.5746	6.52795
ENSECAG00000038391	0.00337404	0.0827673	2.63366	1.39707	2.63366	54.6515	20.7511
RAPGEF2	7.35586e-05	0.00925245	2.56869	1.36103	2.56869	13.6534	5.31533
HMGCS1	6.7956e-06	0.00272277	2.5412	1.34551	2.5412	29.156	11.4733
Eqca-2	0.00408312	0.0916812	2.49387	1.31839	2.49387	187.254	75.0856
CCDC47	0.000446916	0.029844	2.43889	1.28622	2.43889	11.1514	4.57232
ENSECAG00000036180	9.64767e-05	0.00925245	2.43357	1.28307	2.43357	22.1498	9.1018
HSPA9	0.000578308	0.0347563	2.41456	1.27176	2.41456	13.4817	5.58351
SLC18A2	0.000158217	0.0126785	2.38363	1.25316	2.38363	29.8963	12.5423
BRD4	0.00198656	0.0631914	2.37169	1.24591	2.37169	8.70637	3.67096
ZC3H7A	0.00162139	0.055683	2.36307	1.24066	2.36307	9.21205	3.89834
PTPN12	0.00468717	0.0957437	2.34857	1.23178	2.34857	9.99543	4.25596
ARHGAP21	0.00299072	0.0791953	2.3318	1.22145	2.3318	7.96472	3.41569
BDP1	1.17708e-05	0.00353712	2.31838	1.21312	2.31838	23.1306	9.97705
SRSF6	0.00995418	na	2.23718	1.16168	2.23718	6.63191	2.96441
MAP4K1	0.00829198	0.129441	2.23107	1.15773	2.23107	8.17793	3.66548
MAT2A	0.0114806	na	2.16951	1.11737	2.16951	6.87354	3.16824
SNAP23	0.0154314	na	2.15794	1.10965	2.15794	6.14543	2.84782
SRP54	0.0333977	na	2.13636	1.09516	2.13636	4.50076	2.10674
ENSECAG00000036779	0.00352476	0.0847351	2.13064	1.09129	2.13064	9.58458	4.49846
CWC22	0.00559294	0.101859	2.11397	1.07995	2.11397	9.5348	4.51038
AKAP13	0.000100068	0.00925245	2.11018	1.07737	2.11018	34.4854	16.3424
RNPS1	0.0100339	na	2.09379	1.06612	2.09379	7.4898	3.57715
ENSECAG00000033850	0.00149755	0.055683	2.09066	1.06396	2.09066	13.0859	6.25921
CCDC174	0.00137095	0.055683	2.04673	1.03332	2.04673	14.5855	7.12626
MED13	0.0275113	na	2.04477	1.03194	2.04477	5.74815	2.81115
PSMC1	0.00513309	0.0988548	2.04053	1.02894	2.04053	11.2699	5.52302
SENP6	0.000214506	0.0161147	2.03637	1.026	2.03637	20.8724	10.2498
ILRUN	0.0240518	na	2.01226	1.00882	2.01226	6.21692	3.08952
GSE1	0.0451769	na	2.00027	1.0002	2.00027	4.52314	2.26126
*na = FDR could not be computed as gene expression level is below the background

## Sheet: DESeq2_mast mastocytic
DESeq2 mast cells asthma (excluding MW,O,Z,FN) vs healthy (excluding B)
Gene name	P-value (mast-asthma vs healthy)	FDR step up	Ratio	Log2(Ratio)	Fold change	LSMean(mast-asthma)	LSMean(healthy)
FKBP5	6.97573e-14	7.9593e-11	7.41798	2.89103	7.41798	45.0747	6.07641
RGS1	0.000119602	0.0270322	5.55388	2.47349	5.55388	35.8377	6.45274
DENND4A	0.00153098	na	2.85025	1.51109	2.85025	8.50557	2.98415
JADE2	0.000666199	0.069103	2.77422	1.47208	2.77422	14.6279	5.27279
ENSECAG00000036180	8.106e-05	0.0270322	2.6542	1.40827	2.6542	24.1533	9.10006
RAPGEF2	0.000131918	0.0270322	2.64702	1.40437	2.64702	14.024	5.29803
HSPA9	0.000458512	0.0523162	2.59915	1.37804	2.59915	14.4912	5.57536
HMGCS1	0.000142507	0.0270322	2.52418	1.33582	2.52418	28.8523	11.4304
BRD4	0.00188002	0.0966857	2.51054	1.328	2.51054	9.21956	3.67234
SRSF6	0.00535142	na	2.49056	1.31647	2.49056	7.38576	2.9655
LSM14A	0.00119277	0.080056	2.47993	1.3103	2.47993	9.92245	4.00111
PTPN12	0.00555672	0.176117	2.45911	1.29814	2.45911	10.4573	4.25245
BDP1	1.74097e-05	0.00993226	2.44416	1.28934	2.44416	24.3208	9.95057
ZC3H7A	0.00227707	0.0999286	2.43445	1.28359	2.43445	9.473	3.89123
LPIN1	0.00182949	0.0966857	2.36507	1.24188	2.36507	15.3712	6.49926
SLC18A2	0.000894056	0.0768418	2.34088	1.22705	2.34088	29.2417	12.4918
Eqca-2	0.0224194	0.29403	2.33109	1.221	2.33109	174.968	75.0585
SYNCRIP	0.000756229	0.0719048	2.30896	1.20725	2.30896	15.0135	6.50225
CCDC47	0.00267112	0.108073	2.26731	1.18098	2.26731	10.3503	4.56502
ENSECAG00000038391	0.0168653	0.247556	2.24966	1.16971	2.24966	46.6564	20.7393
MAP4K1	0.013226	na	2.23304	1.15901	2.23304	8.18765	3.66659
RGS10	0.0360938	na	2.21941	1.15017	2.21941	5.73165	2.58251
RNPS1	0.010246	na	2.2145	1.14698	2.2145	7.90452	3.56944
PSMC1	0.00460326	0.151269	2.14235	1.09919	2.14235	11.8292	5.5216
CCDC174	0.00220836	0.0999286	2.137	1.09559	2.137	15.1468	7.08789
GPBP1	0.0109345	na	2.11712	1.08211	2.11712	7.71073	3.64208
MAT2A	0.0228029	na	2.11152	1.07828	2.11152	6.70008	3.1731
VGLL4	0.0168919	na	2.095	1.06695	2.095	7.72814	3.68885
ENSECAG00000033850	0.00464015	0.151269	2.09147	1.06452	2.09147	12.9801	6.2062
ENSECAG00000004031	0.000351749	0.044594	2.08031	1.0568	2.08031	21.4759	10.3234
ENSECAG00000009275	0.011021	0.21348	2.05714	1.04064	2.05714	8.80427	4.27987
SRP54	0.0604132	na	2.04584	1.03269	2.04584	4.3169	2.11008
DHX9	0.046733	na	2.02933	1.021	2.02933	5.38604	2.6541
YWHAE	0.00112096	0.0799381	2.02816	1.02017	2.02816	21.3017	10.503
AKAP13	0.000973318	0.0768418	2.01844	1.01324	2.01844	32.8937	16.2966
ENSECAG00000020071	0.0431375	na	2.01747	1.01255	2.01747	5.28678	2.6205
ATIC	0.0374105	na	2.01166	1.00839	2.01166	5.83595	2.90106
COBLL1	0.00602318	0.177376	2.00641	1.00462	2.00641	19.9177	9.92702
ENSECAG00000036779	0.013766	0.237985	2.00009	1.00007	2.00009	8.99963	4.49961
*na = FDR could not be computed as gene expression level is below the background

## Sheet: Hurdle mast case vs control
Hurdle (MAST) mast cells asthma vs healthy (Horses FN and B excluded)
Gene name	P-value (Asthma vs Healthy)	FDR step up	Ratio	Log2(Ratio)	Fold change	LSMean(Asthma)	LSMean(Healthy)
FKBP5	0	0	13.5818	3.7636	13.5818	24.9205	1.83485
RGS1	0	0	6.60843	2.72431	6.60843	11.4311	1.72978
ENSECAG00000038391	1.84022e-11	1.58443e-08	4.34034	2.11781	4.34034	26.1707	6.02965
RF01871	2.28643e-10	1.40616e-07	4.30448	2.10584	4.30448	84.9303	19.7307
EPB41L2	1.43175e-09	7.25141e-07	4.11242	2.03999	4.11242	54.396	13.2273
ENSECAG00000029423	5.15505e-09	2.21925e-06	3.81504	1.9317	3.81504	50.0021	13.1065
RPS29	3.493e-10	2.00498e-07	3.69061	1.88386	3.69061	156.96	42.5295
ENSECAG00000030892	1.12614e-08	4.61716e-06	3.65041	1.86806	3.65041	106.317	29.1247
Eqca-2	0	0	3.62662	1.85863	3.62662	396.428	109.311
TXNIP	1.37647e-10	9.11645e-08	3.57767	1.83902	3.57767	310.945	86.9128
ENSECAG00000027676	7.1779e-07	0.000158466	3.34585	1.74237	3.34585	78.2481	23.3866
RGS13	8.99333e-10	4.83953e-07	3.18227	1.67006	3.18227	7.98353	2.50875
HMGCS1	1.33594e-07	3.96635e-05	2.99663	1.58334	2.99663	8.42602	2.81183
ENSECAG00000036180	3.64595e-08	1.25567e-05	2.90508	1.53858	2.90508	7.27011	2.50255
SLC18A2	3.76428e-07	0.000101283	2.84835	1.51013	2.84835	8.79803	3.08881
IQGAP1	2.21857e-05	0.00272884	2.76278	1.46612	2.76278	43.3192	15.6795
ENSECAG00000005186	1.08523e-05	0.0015573	2.76251	1.46598	2.76251	40.3093	14.5915
CNBP	1.3234e-05	0.00180865	2.7504	1.45964	2.7504	65.5179	23.8212
MT-ATP8	5.60412e-06	0.000940363	2.6723	1.41808	2.6723	27.2406	10.1937
HNRNPH1	2.55707e-05	0.00289689	2.63961	1.40032	2.63961	59.8138	22.6601
IL1RL1	1.68077e-08	6.57793e-06	2.61825	1.3886	2.61825	3.63792	1.38945
HDC	4.82235e-06	0.000830409	2.60928	1.38365	2.60928	8.93599	3.4247
HPGDS	2.45759e-05	0.00285944	2.60457	1.38104	2.60457	19.2066	7.3742
PNN	1.78133e-05	0.00225548	2.52664	1.33722	2.52664	25.7073	10.1745
AKAP13	2.63967e-05	0.00295163	2.51736	1.33191	2.51736	10.8846	4.3238
AHNAK	6.34017e-07	0.000147537	2.50269	1.32348	2.50269	10.871	4.34374
ENSECAG00000026905	2.50696e-05	0.00287799	2.49759	1.32053	2.49759	195.77	78.3836
SRRM2	2.67798e-05	0.00295607	2.42376	1.27725	2.42376	20.4607	8.44171
LUC7L3	9.39677e-05	0.00735511	2.40414	1.26552	2.40414	51.3564	21.3616
RPS28	9.84887e-05	0.0074894	2.36246	1.24029	2.36246	47.2529	20.0016
EIF3A	0.000219419	0.012457	2.35488	1.23565	2.35488	24.9584	10.5986
GNPTAB	7.69488e-05	0.00613453	2.29435	1.19809	2.29435	129.209	56.3161
MT-ND2	2.36966e-05	0.00283223	2.28682	1.19334	2.28682	40.076	17.5248
ENSECAG00000010661	0.000548391	0.0213542	2.2842	1.19169	2.2842	32.0157	14.0162
PDCD4	0.000155885	0.0100162	2.273	1.1846	2.273	20.2143	8.8932
CANX	0.000772597	0.0263971	2.23879	1.16272	2.23879	89.7761	40.1002
MATR3	0.000765398	0.0262553	2.23715	1.16166	2.23715	58.2905	26.0558
LCP1	7.48552e-05	0.00613453	2.22954	1.15674	2.22954	17.8488	8.0056
ENSECAG00000035305	1.39727e-06	0.000284231	2.22252	1.1522	2.22252	7.99825	3.59872
ANXA1	4.26173e-05	0.00427785	2.19471	1.13403	2.19471	366.462	166.975
RBM34	4.75495e-05	0.00465229	2.18985	1.13083	2.18985	6.31531	2.8839
MT-ND5	4.27288e-05	0.00427785	2.18002	1.12434	2.18002	39.9349	18.3186
HNRNPM	0.000177466	0.0109927	2.17827	1.12319	2.17827	8.95675	4.11186
HSP90B1	0.000365027	0.0163692	2.17135	1.11859	2.17135	18.4709	8.50665
CAST	0.00169091	0.0417157	2.1554	1.10796	2.1554	28.2656	13.1138
PLCB4	3.99311e-06	0.000701647	2.15022	1.10448	2.15022	11.4253	5.31356
JADE2	2.50471e-06	0.000458841	2.12328	1.08629	2.12328	3.6138	1.70199
HNRNPD	0.000172011	0.010732	2.11837	1.08296	2.11837	16.695	7.88106
BDP1	0.00014283	0.00945972	2.08652	1.0611	2.08652	5.04333	2.4171
ENSECAG00000013303	0.000265923	0.0140466	2.06515	1.04625	2.06515	18.0263	8.7288
SERBP1	3.42678e-05	0.00364254	2.05104	1.03635	2.05104	22.2032	10.8254
LPIN1	0.000121687	0.00844939	2.04261	1.03041	2.04261	4.29251	2.10148
ENSECAG00000035044	0.000100318	0.0074894	2.03684	1.02634	2.03684	8.50615	4.17614
EMILIN2	0.00296377	0.0564233	2.03155	1.02258	2.03155	13.9031	6.84358
BCLAF1	0.000243568	0.0134967	2.03144	1.0225	2.03144	12.4467	6.12702
NCL	0.000461869	0.0189366	2.00792	1.0057	2.00792	120.432	59.9787
MYL6	0.000419386	0.0177006	0.487838	-1.03553	-2.04986	32.3997	66.4149
LMO4	5.17534e-07	0.000127313	0.48012	-1.05853	-2.08281	23.6481	49.2545
S100A4	2.62422e-11	2.05405e-08	0.441168	-1.1806	-2.26671	108.554	246.06
EQMCE1	1.41237e-07	4.05351e-05	0.435183	-1.20031	-2.29788	6.65189	15.2853
CST3	2.76446e-14	2.97525e-11	0.412404	-1.27787	-2.42481	73.0494	177.131
ENSECAG00000035318	3.11645e-06	0.000559012	0.408462	-1.29173	-2.44821	8.68941	21.2735
ENSECAG00000008961	7.12919e-12	6.82025e-09	0.361707	-1.46711	-2.76467	3.23926	8.95548

## Sheet: Hurdle_mastcell mastocytic
Hurdle (MAST) mast cells asthma (excluding MW,O,Z,FN) vs healthy (excluding B)
Gene name	P-value (mast-asthma vs healthy)	FDR step up	Ratio	Log2(Ratio)	Fold change	LSMean(mast-asthma)	LSMean(healthy)
FKBP5	0	0	11.087	3.4708	11.087	20.34	1.83458
RGS1	0	0	6.30752	2.65707	6.30752	10.9152	1.73051
RPS29	5.423e-12	6.04528e-09	4.52282	2.17722	4.52282	192.445	42.5498
RF01871	3.03026e-09	2.07876e-06	4.34544	2.1195	4.34544	85.7417	19.7314
EPB41L2	6.85722e-09	3.82205e-06	4.19793	2.06968	4.19793	55.5364	13.2295
ENSECAG00000030892	6.7504e-09	3.82205e-06	4.08236	2.0294	4.08236	118.994	29.1484
TXNIP	3.45838e-10	2.8038e-07	3.79531	1.92422	3.79531	329.926	86.93
ENSECAG00000027676	9.51922e-07	0.000265289	3.59203	1.8448	3.59203	83.9981	23.3846
ENSECAG00000036180	9.72831e-09	4.6838e-06	3.31297	1.72812	3.31297	8.2957	2.50401
CNBP	2.27956e-06	0.000534976	3.14067	1.65107	3.14067	74.833	23.8271
HMGCS1	1.71433e-07	5.66238e-05	3.13468	1.64832	3.13468	8.82056	2.81386
ENSECAG00000029423	9.91439e-06	0.00173366	3.02568	1.59726	3.02568	39.6698	13.111
ENSECAG00000026905	1.4208e-06	0.000362021	2.97262	1.57174	2.97262	233.067	78.4045
IL1RL1	3.94583e-09	2.5135e-06	2.923	1.54745	2.923	4.05561	1.38748
AHNAK	1.45067e-07	4.97578e-05	2.8828	1.52747	2.8828	12.519	4.34266
ENSECAG00000038391	6.70127e-06	0.00132804	2.88008	1.52611	2.88008	17.3656	6.02955
MT-ATP8	9.6722e-06	0.00172513	2.80717	1.48911	2.80717	28.6129	10.1928
RGS13	3.00231e-08	1.21703e-05	2.77879	1.47446	2.77879	6.98424	2.51341
MT-ND2	1.45031e-05	0.0022691	2.73792	1.45308	2.73792	47.9905	17.5281
Eqca-2	3.43992e-12	4.38245e-09	2.7346	1.45133	2.7346	299.134	109.389
SLC18A2	8.65476e-06	0.00160798	2.66027	1.41157	2.66027	8.22023	3.09
HNRNPH1	0.000157593	0.0117078	2.59298	1.37461	2.59298	58.7665	22.6637
ENSECAG00000005186	0.000185179	0.0123241	2.54392	1.34706	2.54392	37.1374	14.5984
IQGAP1	0.000337592	0.0184702	2.50823	1.32667	2.50823	39.3176	15.6754
ENSECAG00000027699	3.14741e-06	0.0006846	2.4804	1.31057	2.4804	930.34	375.077
MT-ATP6	0.000326365	0.0180778	2.44781	1.29149	2.44781	200.468	81.897
HSP90B1	0.000135384	0.0105909	2.44729	1.29119	2.44729	20.8079	8.50242
EIF3A	0.000272161	0.0163158	2.42497	1.27797	2.42497	25.7091	10.6018
CAST	0.000781409	0.0327164	2.38781	1.25569	2.38781	31.3153	13.1147
PDCD4	0.000172412	0.0119648	2.36988	1.24481	2.36988	21.0792	8.89463
AKAP13	0.000264693	0.0162354	2.35939	1.23841	2.35939	10.2037	4.32472
RPS28	0.000653893	0.0287262	2.35118	1.23339	2.35118	47.0467	20.0098
LUC7L3	0.000363718	0.01954	2.33873	1.22572	2.33873	49.9823	21.3716
IFI6	0.000235991	0.0147173	2.30385	1.20405	2.30385	13.8106	5.99457
ENSECAG00000035305	2.54165e-06	0.000581191	2.30098	1.20225	2.30098	8.27942	3.59821
PNN	0.000100665	0.00888841	2.29425	1.19803	2.29425	23.3529	10.1788
RBM34	6.59971e-05	0.00697391	2.28789	1.19402	2.28789	6.60056	2.885
HPGDS	0.00080762	0.0333443	2.27857	1.18813	2.27857	16.8105	7.37765
SRRM2	7.06328e-05	0.007158	2.25799	1.17504	2.25799	19.0656	8.44361
BDP1	7.77189e-05	0.00770108	2.24079	1.16401	2.24079	5.417	2.41745
LCP1	0.00013475	0.0105909	2.24032	1.16371	2.24032	17.9236	8.00046
GATA2	0.00111227	0.0390591	2.17782	1.12288	2.17782	22.906	10.5179
HSPA9	1.15842e-05	0.0019867	2.17036	1.11793	2.17036	3.49055	1.60828
TRIP11	0.00122571	0.0414048	2.16225	1.11253	2.16225	10.8856	5.03439
CYP51A1	0.000102021	0.00891983	2.15364	1.10678	2.15364	17.0353	7.90999
ARF6	6.95721e-05	0.00713154	2.12086	1.08465	2.12086	6.91979	3.26272
ENSECAG00000004031	0.00038724	0.0202393	2.1095	1.0769	2.1095	5.59384	2.65173
HNRNPM	0.000603946	0.0275037	2.10652	1.07486	2.10652	8.66683	4.11428
EIF1	0.00291272	0.0652655	2.09105	1.06423	2.09105	22.988	10.9935
MATR3	0.00563984	0.0912815	2.0869	1.06136	2.0869	54.3673	26.0517
MT-ND5	3.46827e-05	0.00453329	2.07784	1.05509	2.07784	38.0667	18.3203
ENSECAG00000010661	0.00479143	0.0845768	2.07669	1.05429	2.07669	29.1067	14.0159
HNRNPD	0.000244928	0.0151685	2.07314	1.05182	2.07314	16.3407	7.8821
ENSECAG00000009162	0.000275295	0.0163672	2.05018	1.03575	2.05018	63.198	30.8256
RPL5	0.00145407	0.0445615	2.04385	1.03129	2.04385	272.664	133.407
ACSL4	9.6266e-05	0.00876021	2.03154	1.02257	2.03154	76.2668	37.5414
ENSECAG00000032900	3.70889e-05	0.00465857	2.01681	1.01208	2.01681	3.05176	1.51316
HDC	0.00116876	0.0402464	2.01552	1.01116	2.01552	6.90956	3.42817
ENSECAG00000035044	0.000269045	0.0163158	2.00115	1.00083	2.00115	8.3578	4.1765
MYL6	0.00101509	0.0369492	0.483197	-1.04932	-2.06955	32.0928	66.4176
SH3BGRL3	1.68844e-05	0.00255213	0.463173	-1.11038	-2.15902	13.1222	28.3311
CD84	2.15494e-05	0.00309963	0.462388	-1.11282	-2.16268	4.18886	9.05918
ITM2B	2.34065e-11	2.31932e-08	0.447747	-1.15924	-2.2334	60.036	134.085
EQMCE1	5.15848e-07	0.000153344	0.41762	-1.25974	-2.39452	6.38215	15.2822
ENSECAG00000035318	9.59911e-09	4.6838e-06	0.381966	-1.38848	-2.61803	8.12154	21.2625
LMO4	1.11681e-07	3.9839e-05	0.363363	-1.46052	-2.75207	17.9025	49.269
ENSECAG00000008961	1.32229e-10	1.17922e-07	0.358085	-1.48163	-2.79264	3.20659	8.95483

## Sheet: Hurdle_neutrophil case vs contr
Hurdle (MAST) neutrophils asthma vs healthy (Horses FN and B excluded)
Gene name	P-value (Asthma vs Healthy)	FDR step up	Ratio	Log2(Ratio)	Fold change	LSMean(Asthma)	LSMean(Healthy)
ENSECAG00000038391	7.70988e-11	3.52857e-09	5.48869	2.45646	5.48869	117.317	21.3743
ENSECAG00000032321	0.00140797	0.0232257	5.12059	2.35631	5.12059	5.19678	1.01488
RGS2	4.98725e-06	0.000150284	4.8462	2.27685	4.8462	31.7442	6.55033
ENSECAG00000029423	2.25912e-06	7.01596e-05	4.69481	2.23107	4.69481	32.6524	6.95501
CSF3R	1.2415e-05	0.000349862	4.32708	2.11339	4.32708	63.3139	14.632
EVI2B	6.87511e-05	0.00164759	3.93017	1.97459	3.93017	81.1534	20.6488
IGSF6	0.00020115	0.0042662	3.84116	1.94154	3.84116	81.5776	21.2378
IVNS1ABP	9.12152e-05	0.00211919	3.62244	1.85696	3.62244	26.0992	7.20488
TXNIP	0.000362718	0.00727486	3.50211	1.80823	3.50211	226.792	64.7585
IL4R	1.54904e-05	0.000426651	3.45405	1.78829	3.45405	7.6507	2.21499
SELL	0.000240981	0.00502347	3.27134	1.70988	3.27134	18.3515	5.6098
Eqca-2	1.10033e-10	4.99831e-09	3.02271	1.59584	3.02271	1132.12	374.537
PTPRC	0.00169051	0.0272226	3.02065	1.59486	3.02065	98.5858	32.6372
STK17B	3.51409e-05	0.00089875	2.91864	1.5453	2.91864	7.14439	2.44785
ENSECAG00000027676	0.00408347	0.0543897	2.81335	1.49229	2.81335	72.6114	25.8096
SNX10	0.000302087	0.00619126	2.77998	1.47507	2.77998	411.246	147.931
HNRNPU	0.000637017	0.0117146	2.75848	1.46387	2.75848	8.54085	3.09622
CLK1	0.000373891	0.00746189	2.75047	1.45968	2.75047	8.87946	3.22835
UBC	5.90134e-06	0.000176086	2.67618	1.42018	2.67618	2215.19	827.741
GPCPD1	0.00259949	0.038515	2.61053	1.38434	2.61053	11.6822	4.47502
CCNL1	0.00397404	0.0535176	2.53521	1.3421	2.53521	14.209	5.60466
S100P	0.00674444	0.0805027	2.50779	1.32641	2.50779	192.264	76.6666
ENSECAG00000031962	0.00765133	0.0887117	2.4907	1.31655	2.4907	2.52964	1.01563
RF01871	0.00515355	0.0664611	2.47641	1.30825	2.47641	389.085	157.116
TMEM154	0.01355	0.136781	2.43368	1.28314	2.43368	23.9937	9.85904
ENSECAG00000030548	0.00740155	0.0864755	2.38741	1.25545	2.38741	8.57439	3.5915
SSH2	0.000461383	0.00888746	2.34864	1.23183	2.34864	3.49136	1.48654
HNRNPA2B1	0.00365836	0.050381	2.33826	1.22543	2.33826	24.1826	10.3421
MRPL15	0.00297402	0.043102	2.33568	1.22384	2.33568	5.91811	2.53379
ENSECAG00000039739	0.000193858	0.0041404	2.31782	1.21277	2.31782	2.49414	1.07607
TREM1	0.0351731	0.254879	2.31747	1.21255	2.31747	74.1257	31.9856
ENSECAG00000035094	0.013122	0.133792	2.29104	1.196	2.29104	23.0223	10.0488
RIPOR2	0.00247942	0.037357	2.27893	1.18836	2.27893	6.97454	3.06044
DUSP1	0.0176147	0.164388	2.27359	1.18497	2.27359	44.8252	19.7156
VASP	0.0141253	0.140262	2.27333	1.1848	2.27333	34.6585	15.2457
DDX5	0.0356664	0.257229	2.21707	1.14865	2.21707	43.8469	19.777
ENSECAG00000035967	0.0291876	0.226325	2.17532	1.12123	2.17532	13.6063	6.25484
ALOX5AP	0.00602203	0.075115	2.15619	1.10848	2.15619	5.37882	2.4946
GLIPR1	0.00292481	0.0426938	2.14313	1.09972	2.14313	11.1936	5.22303
LCP1	0.0118587	0.123029	2.12288	1.08602	2.12288	11.8915	5.60158
ARPC3	0.0102307	0.110612	2.10731	1.0754	2.10731	5.89589	2.79783
ARHGAP30	0.0512406	0.3193	2.08682	1.0613	2.08682	25.2941	12.1209
MXD1	0.0185044	0.169889	2.06877	1.04877	2.06877	7.88719	3.8125
IDO1	0.02433	0.20013	0.499276	-1.00209	-2.0029	3.96678	7.94507
HSP90AA1	0.000582585	0.0108446	0.488549	-1.03342	-2.04688	13.3086	27.2411
UBB	0.0151424	0.147948	0.487133	-1.03761	-2.05283	6.64928	13.6498
CHCHD2	0.00385075	0.0524114	0.485692	-1.04189	-2.05892	2.4035	4.94861
IFI6	0.0578158	0.338969	0.481008	-1.05587	-2.07897	17.9869	37.3942
ENSECAG00000037934	4.2024e-05	0.00105268	0.477592	-1.06615	-2.09384	1.38988	2.91017
RPS3A	0.00669586	0.0804586	0.470549	-1.08758	-2.12518	6.71126	14.2626
NUB1	0.00976689	0.107226	0.453099	-1.1421	-2.20702	7.47026	16.487
CTSZ	0.00054161	0.0101753	0.448853	-1.15569	-2.2279	6.15622	13.7155
ENSECAG00000016787	0.0173312	0.1623	0.42595	-1.23124	-2.34769	80.7798	189.646
LGALS1	0.000117393	0.00267629	0.400837	-1.31891	-2.49478	2.56051	6.38791
ISG15	0.00425149	0.0562583	0.34924	-1.51771	-2.86336	8.73195	25.0027
ENSECAG00000003925	3.95239e-14	2.24843e-12	0.343636	-1.54105	-2.91005	1104.13	3213.06
IFI27	0.000162244	0.00352707	0.326414	-1.61523	-3.06359	16.9569	51.9492
EQMCE1	6.97019e-08	2.54057e-06	0.179112	-2.48107	-5.5831	10.5358	58.8225
